# Supplementary material for: Study on the anti-slide mechanism of double-row circular pile by model test using PIV, transparent soil material and 3D printing technology
Source: PLoS One. 2024 Sep 25;19(9):e0309727. doi: 10.1371/journal.pone.0309727 (PMC11423988; doi:10.1371/journal.pone.0309727)
Supplement: S1 File — (XLS) [file pone.0309727.s001.xls]

## Sheet: Sheet1
Square infill pattern
20% Infill Density		40% Infill Density		60% Infill Density
Displacement/mm	Axial Force/kN	Displacement/mm	Axial Force/kN	Displacement/mm	Axial Force/kN
0	0	0	0	0	0
0.0001	0	0	-0.00024	0	-0.00173
0.0008	0.00049	0.0002	-0.00034	0.0006	-0.00198
0.0029	0.00032	0.0022	0.00011	0.0027	-0.00163
0.006	0.00024	0.0049	-5e-05	0.0057	-0.00151
0.0093	0.00036	0.0081	-0.00015	0.0089	-0.00162
0.0119	0.00047	0.0107	-0.00015	0.0115	-0.00189
0.0148	0.00056	0.0135	3e-05	0.0144	-0.00155
0.018	0.00067	0.0166	0.00014	0.0176	-0.00135
0.0215	0.00065	0.0199	9e-05	0.0211	-0.00126
0.025	0.00065	0.0236	9e-05	0.0247	-0.00092
0.0285	0.0007	0.0271	-2e-05	0.0282	-0.00085
0.0319	0.0009	0.0306	-4e-05	0.0317	-0.00097
0.0354	0.0009	0.0341	-2e-05	0.0351	-0.00104
0.0387	0.00088	0.0375	9e-05	0.0384	-0.0009
0.042	0.0009	0.0409	7e-05	0.0418	-0.00074
0.0452	0.0009	0.0443	0.00012	0.0452	-0.00076
0.0485	0.00088	0.0475	0.00027	0.0485	-0.00043
0.0518	0.00101	0.0507	0.00012	0.0519	-0.0004
0.0552	0.00094	0.0541	0.00023	0.0553	-0.00031
0.0585	0.00092	0.0576	0.0005	0.0586	-0.00011
0.062	0.00088	0.0611	0.00052	0.062	-0.0002
0.0655	0.00092	0.0645	0.0007	0.0654	0
0.0689	0.00072	0.068	0.00079	0.0689	5e-05
0.0723	0.00076	0.0714	0.00109	0.0723	0.00018
0.0756	0.00099	0.0748	0.00133	0.0757	0.00027
0.079	0.00097	0.0783	0.00165	0.0791	0.00038
0.0825	0.00108	0.0817	0.00197	0.0825	0.00061
0.086	0.0011	0.0852	0.00197	0.086	0.00048
0.0895	0.0011	0.0886	0.00217	0.0894	0.0005
0.0929	0.00097	0.092	0.00219	0.0928	0.00038
0.0962	0.00108	0.0954	0.00217	0.096	0.00027
0.0994	0.00119	0.0987	0.00235	0.0994	0.00032
0.1028	0.00124	0.102	0.00239	0.1028	0.00029
0.1062	0.00146	0.1053	0.00237	0.1061	0.00036
0.1095	0.00146	0.1086	0.00233	0.1094	0.00045
0.1129	0.0013	0.1118	0.00224	0.1127	0.00034
0.1162	0.00144	0.1151	0.00221	0.116	5e-05
0.1196	0.00142	0.1183	0.00221	0.1192	-7e-05
0.1229	0.00157	0.1215	0.00235	0.1227	9e-05
0.1261	0.00157	0.1249	0.00228	0.126	2e-05
0.1294	0.00184	0.1282	0.00228	0.1293	0.00014
0.1328	0.00191	0.1316	0.00239	0.1327	0.00041
0.1363	0.00205	0.1348	0.00257	0.136	0.00052
0.1396	0.00214	0.1381	0.00264	0.1394	0.00068
0.143	0.00214	0.1416	0.00257	0.1428	0.00072
0.1465	0.00239	0.1451	0.00273	0.1461	0.00081
0.1498	0.00252	0.1486	0.00273	0.1496	0.00097
0.1531	0.00245	0.152	0.00278	0.1531	0.00135
0.1566	0.00257	0.1554	0.00275	0.1567	0.0016
0.16	0.00245	0.1589	0.00262	0.16	0.00158
0.1635	0.00245	0.1623	0.00262	0.1633	0.00174
0.1669	0.00243	0.1658	0.00266	0.1667	0.00196
0.1704	0.00239	0.1692	0.00262	0.17	0.00176
0.1737	0.00225	0.1726	0.00257	0.1734	0.00181
0.1771	0.00218	0.176	0.00266	0.1768	0.00169
0.1803	0.00225	0.1793	0.00271	0.18	0.00187
0.1835	0.00232	0.1826	0.00257	0.1834	0.00181
0.1871	0.00234	0.1859	0.00273	0.1867	0.00192
0.1905	0.00241	0.1891	0.00275	0.19	0.00203
0.1938	0.00234	0.1925	0.00266	0.1931	0.00205
0.1971	0.00252	0.1959	0.00287	0.1965	0.00208
0.2004	0.00261	0.1994	0.00302	0.1998	0.00214
0.2038	0.0027	0.2026	0.00311	0.2031	0.00203
0.2071	0.00281	0.2058	0.00323	0.2066	0.0021
0.2104	0.00308	0.2091	0.00318	0.21	0.00205
0.2137	0.00322	0.2124	0.00305	0.2133	0.00212
0.2171	0.00329	0.2158	0.00302	0.2167	0.00187
0.2205	0.00317	0.2192	0.00296	0.2201	0.0019
0.2237	0.00313	0.2225	0.003	0.2235	0.00196
0.227	0.00317	0.226	0.00309	0.2269	0.00208
0.2303	0.00313	0.2294	0.00327	0.2304	0.00214
0.2337	0.00311	0.2327	0.00334	0.2337	0.00241
0.2371	0.00311	0.236	0.00332	0.2372	0.00246
0.2406	0.00313	0.2393	0.0033	0.2407	0.00264
0.244	0.00299	0.2428	0.00332	0.2441	0.00284
0.2474	0.00279	0.2462	0.00341	0.2475	0.00295
0.2509	0.00275	0.2497	0.00352	0.2509	0.00314
0.2542	0.00266	0.2531	0.00375	0.2543	0.00325
0.2577	0.0027	0.2565	0.00397	0.2578	0.00332
0.2612	0.00275	0.26	0.00393	0.2613	0.00327
0.2645	0.00277	0.2633	0.00393	0.2646	0.0032
0.2678	0.00293	0.2666	0.00381	0.268	0.00316
0.2712	0.00281	0.27	0.00377	0.2714	0.00293
0.2745	0.00281	0.2733	0.00381	0.2747	0.00307
0.278	0.00288	0.2766	0.00393	0.278	0.00293
0.2813	0.00295	0.28	0.00404	0.2814	0.00295
0.2845	0.00293	0.2835	0.00397	0.2847	0.003
0.2878	0.00297	0.2868	0.00402	0.2882	0.00302
0.2912	0.00302	0.2901	0.00406	0.2915	0.00314
0.2946	0.00293	0.2933	0.00399	0.2949	0.00327
0.2979	0.00302	0.2967	0.0039	0.2982	0.00316
0.3013	0.00297	0.3	0.0039	0.3015	0.00311
0.3047	0.00308	0.3034	0.00406	0.3047	0.0032
0.3082	0.0032	0.3069	0.00397	0.3081	0.00316
0.3116	0.00331	0.3103	0.00377	0.3115	0.00293
0.3149	0.00329	0.3137	0.00363	0.3149	0.00291
0.3183	0.00338	0.3172	0.00359	0.3182	0.00277
0.3218	0.00358	0.3205	0.00361	0.3216	0.00268
0.3252	0.00378	0.3238	0.00361	0.3249	0.00259
0.3286	0.00394	0.3272	0.00357	0.3283	0.00255
0.3319	0.0041	0.3306	0.00368	0.3316	0.0023
0.3354	0.00419	0.3339	0.0037	0.3349	0.0025
0.3386	0.00435	0.3374	0.00366	0.3382	0.00257
0.342	0.0043	0.3408	0.00352	0.3416	0.00248
0.3453	0.00437	0.344	0.00354	0.3451	0.00259
0.3487	0.00423	0.3473	0.00361	0.3484	0.00246
0.3522	0.00426	0.3508	0.0037	0.3517	0.00237
0.3555	0.00432	0.3541	0.00379	0.355	0.00237
0.3588	0.00428	0.3575	0.0039	0.3583	0.00248
0.3622	0.00414	0.3609	0.00402	0.3616	0.00248
0.3654	0.00412	0.3642	0.00413	0.3651	0.00255
0.3687	0.00396	0.3676	0.0042	0.3685	0.00273
0.3721	0.0039	0.371	0.00442	0.3719	0.00275
0.3754	0.00394	0.3742	0.00447	0.3753	0.0028
0.3789	0.0041	0.3775	0.00458	0.3786	0.00291
0.3822	0.00412	0.3809	0.00483	0.382	0.00295
0.3855	0.00439	0.3842	0.0049	0.3854	0.00316
0.3887	0.00444	0.3876	0.00478	0.3887	0.00325
0.3921	0.00446	0.3909	0.00478	0.3922	0.00334
0.3956	0.00455	0.3943	0.00476	0.3956	0.00341
0.399	0.0045	0.3976	0.00474	0.3991	0.00365
0.4024	0.00459	0.401	0.00469	0.4024	0.00359
0.4059	0.00478	0.4045	0.00458	0.4056	0.00352
0.4093	0.00489	0.4079	0.00451	0.4091	0.00352
0.4128	0.00473	0.4114	0.00458	0.4125	0.0037
0.4161	0.00462	0.4148	0.00478	0.416	0.00365
0.4195	0.00464	0.4183	0.0046	0.4193	0.00379
0.4228	0.00453	0.4217	0.00474	0.4227	0.00383
0.4262	0.00444	0.4251	0.00508	0.4261	0.00401
0.4296	0.00444	0.4284	0.00503	0.4295	0.0039
0.433	0.00439	0.4317	0.00508	0.4329	0.00386
0.4363	0.00446	0.435	0.00503	0.4362	0.00374
0.4396	0.00444	0.4384	0.00503	0.4395	0.00379
0.4428	0.00444	0.4417	0.00526	0.4429	0.00392
0.4462	0.00439	0.4451	0.00537	0.4461	0.00399
0.4495	0.00459	0.4485	0.0055	0.4496	0.00383
0.4528	0.00464	0.4518	0.00537	0.4529	0.00374
0.4561	0.00448	0.455	0.00548	0.4562	0.00365
0.4594	0.00453	0.4585	0.00568	0.4595	0.00363
0.4629	0.00466	0.4618	0.00562	0.4628	0.00365
0.4662	0.00464	0.4651	0.00564	0.4661	0.00379
0.4695	0.00475	0.4685	0.00562	0.4694	0.00388
0.4727	0.0048	0.4719	0.00562	0.4727	0.00381
0.4761	0.00484	0.4753	0.00548	0.4762	0.0041
0.4796	0.00507	0.4787	0.00528	0.4797	0.00424
0.483	0.00509	0.482	0.00521	0.4831	0.00433
0.4865	0.00505	0.4853	0.00514	0.4864	0.00435
0.4899	0.00509	0.4888	0.0051	0.4898	0.00469
0.4933	0.00534	0.4923	0.00499	0.4932	0.00483
0.4968	0.00534	0.4956	0.00472	0.4966	0.00498
0.5002	0.00536	0.499	0.00465	0.5001	0.00492
0.5036	0.00534	0.5024	0.00456	0.5036	0.00505
0.507	0.00536	0.5058	0.00476	0.5071	0.0051
0.5105	0.00541	0.5091	0.00478	0.5105	0.00523
0.5139	0.00543	0.5125	0.00508	0.5137	0.00521
0.5172	0.00534	0.5158	0.00512	0.5171	0.00514
0.5205	0.00554	0.5192	0.00517	0.5205	0.00507
0.5238	0.00552	0.5227	0.0053	0.5238	0.0051
0.5271	0.00563	0.526	0.00548	0.5271	0.00503
0.5304	0.00574	0.5293	0.00555	0.5305	0.00512
0.5337	0.00577	0.5326	0.00577	0.5338	0.00512
0.537	0.00568	0.5359	0.0058	0.5372	0.00541
0.5403	0.00581	0.5392	0.00602	0.5404	0.00539
0.5436	0.00583	0.5425	0.006	0.5436	0.00537
0.5469	0.00595	0.5459	0.00605	0.547	0.00541
0.5502	0.00597	0.5493	0.00605	0.5505	0.00534
0.5536	0.00597	0.5525	0.00609	0.5538	0.00532
0.5568	0.00595	0.5558	0.00623	0.5571	0.00539
0.5603	0.00595	0.5592	0.00629	0.5606	0.00541
0.5637	0.00583	0.5627	0.00627	0.564	0.00537
0.5672	0.0057	0.566	0.00641	0.5675	0.00528
0.5707	0.00572	0.5695	0.00643	0.5709	0.00505
0.574	0.0059	0.573	0.00659	0.5742	0.00478
0.5774	0.00599	0.5765	0.00661	0.5776	0.00483
0.5808	0.00588	0.58	0.00645	0.5811	0.00471
0.5842	0.00583	0.5833	0.00652	0.5845	0.00458
0.5876	0.00581	0.5867	0.0065	0.5878	0.00446
0.591	0.0059	0.5902	0.00672	0.5912	0.00456
0.5945	0.00579	0.5937	0.00659	0.5945	0.00458
0.5979	0.00583	0.597	0.00636	0.5978	0.00451
0.6013	0.0057	0.6003	0.00629	0.6011	0.0044
0.6045	0.00574	0.6037	0.00636	0.6045	0.00449
0.6077	0.0057	0.607	0.00641	0.6078	0.00471
0.611	0.00552	0.6102	0.00641	0.6111	0.00476
0.6144	0.00532	0.6136	0.00634	0.6143	0.00471
0.6178	0.00529	0.6169	0.00659	0.6176	0.00496
0.6213	0.00529	0.6202	0.0067	0.6209	0.00494
0.6246	0.00534	0.6235	0.00683	0.6243	0.00489
0.6279	0.00525	0.6268	0.00663	0.6276	0.00485
0.6313	0.0052	0.6301	0.00688	0.6309	0.00471
0.6344	0.0052	0.6335	0.00692	0.6342	0.00478
0.6378	0.00536	0.6367	0.00708	0.6376	0.00489
0.6412	0.00538	0.6401	0.00699	0.6411	0.00503
0.6446	0.00554	0.6435	0.0069	0.6445	0.00507
0.6481	0.00579	0.647	0.00704	0.6479	0.00528
0.6516	0.00595	0.6503	0.00717	0.6514	0.00539
0.6551	0.00615	0.6538	0.0071	0.6549	0.00537
0.6584	0.00626	0.6572	0.00708	0.6583	0.00579
0.6618	0.00626	0.6606	0.00713	0.6618	0.00591
0.6652	0.00649	0.6641	0.00731	0.6653	0.0062
0.6687	0.0066	0.6674	0.00717	0.6687	0.00647
0.6722	0.00674	0.6707	0.00731	0.6723	0.00667
0.6757	0.00694	0.6742	0.00722	0.6757	0.00679
0.6791	0.00714	0.6775	0.00738	0.679	0.00663
0.6825	0.00744	0.681	0.00756	0.6822	0.00688
0.6857	0.00748	0.6843	0.00749	0.6856	0.00681
0.6892	0.00762	0.6877	0.00747	0.6889	0.00692
0.6926	0.00773	0.6909	0.00742	0.6924	0.00701
0.696	0.00784	0.6941	0.00744	0.6958	0.00701
0.6994	0.008	0.6976	0.0074	0.6991	0.00737
0.7028	0.00813	0.7009	0.00726	0.7025	0.00751
0.7062	0.00836	0.7043	0.00715	0.7058	0.00769
0.7095	0.00849	0.7077	0.00706	0.7092	0.00789
0.7127	0.00852	0.711	0.00717	0.7125	0.0083
0.716	0.00838	0.7143	0.00719	0.7159	0.0085
0.7193	0.0082	0.7176	0.00715	0.7194	0.00854
0.7228	0.00834	0.7209	0.00706	0.7228	0.00882
0.7262	0.00809	0.7242	0.00697	0.7262	0.00866
0.7295	0.00766	0.7277	0.00715	0.7294	0.00848
0.7328	0.00735	0.7312	0.00713	0.7326	0.00827
0.7362	0.00719	0.7346	0.00726	0.7359	0.008
0.7396	0.00687	0.7381	0.0074	0.7393	0.00749
0.7428	0.0066	0.7414	0.00758	0.7428	0.00719
0.7462	0.00629	0.7447	0.00776	0.746	0.00683
0.7496	0.00615	0.7482	0.00774	0.7493	0.00645
0.7529	0.00611	0.7516	0.00778	0.7526	0.00629
0.7563	0.00583	0.7551	0.00778	0.7558	0.006
0.7596	0.00552	0.7584	0.00787	0.759	0.00582
0.7629	0.00556	0.7618	0.00805	0.7623	0.00568
0.7662	0.0057	0.7651	0.00798	0.7657	0.00555
0.7694	0.00579	0.7685	0.00816	0.7691	0.00552
0.7727	0.00568	0.7717	0.00794	0.7724	0.00557
0.7761	0.00561	0.775	0.00798	0.7758	0.00586
0.7794	0.00561	0.7783	0.00798	0.779	0.00602
0.7828	0.0057	0.7817	0.00798	0.7823	0.00604
0.7861	0.00568	0.785	0.0081	0.7856	0.00602
0.7894	0.0057	0.7883	0.00821	0.7889	0.006
0.7928	0.00574	0.7917	0.00825	0.7924	0.0062
0.7961	0.0059	0.795	0.00816	0.7958	0.00611
0.7994	0.00599	0.7982	0.00825	0.7991	0.00638
0.8027	0.00602	0.8017	0.00841	0.8024	0.00672
0.8062	0.00613	0.805	0.0083	0.8057	0.00681
0.8096	0.00624	0.8084	0.0085	0.8091	0.00697
0.8131	0.00644	0.8117	0.0085	0.8126	0.00703
0.8166	0.00676	0.8152	0.00843	0.816	0.00703
0.82	0.00703	0.8186	0.00859	0.8195	0.00731
0.8234	0.00732	0.8219	0.0085	0.823	0.00764
0.8269	0.00735	0.8252	0.0083	0.8265	0.00782
0.8303	0.00764	0.8285	0.00832	0.83	0.00798
0.8338	0.00757	0.8319	0.00839	0.8333	0.00845
0.8372	0.00768	0.8353	0.00821	0.8367	0.00854
0.8407	0.00784	0.8387	0.00816	0.8402	0.00861
0.8441	0.00771	0.8421	0.00814	0.8436	0.0087
0.8475	0.00786	0.8454	0.00805	0.847	0.00857
0.8508	0.00784	0.8488	0.00794	0.8503	0.00859
0.854	0.00775	0.852	0.00801	0.8537	0.00868
0.8574	0.00771	0.8554	0.00778	0.857	0.00859
0.8608	0.00771	0.8587	0.00778	0.8603	0.00873
0.8642	0.00789	0.862	0.00785	0.8636	0.00877
0.8675	0.00775	0.8654	0.00792	0.8669	0.00848
0.8708	0.00786	0.8689	0.00789	0.8702	0.00821
0.8741	0.00784	0.8722	0.00794	0.8736	0.00832
0.8773	0.00807	0.8756	0.00796	0.8769	0.00834
0.8806	0.00816	0.8788	0.00821	0.8803	0.00852
0.8837	0.00811	0.8821	0.00814	0.8837	0.00877
0.8871	0.0084	0.8854	0.00821	0.887	0.00875
0.8905	0.00854	0.8888	0.00821	0.8902	0.00891
0.8939	0.00849	0.8923	0.0083	0.8936	0.00888
0.8973	0.00845	0.8959	0.00859	0.8971	0.00864
0.9006	0.0084	0.8994	0.00862	0.9005	0.00873
0.904	0.00847	0.903	0.00864	0.9039	0.00886
0.9074	0.00829	0.9065	0.00891	0.9072	0.00897
0.9109	0.00838	0.9098	0.009	0.9107	0.00891
0.9143	0.00827	0.9132	0.00909	0.9142	0.00882
0.9178	0.00845	0.9168	0.00891	0.9176	0.00873
0.9212	0.00845	0.9204	0.00913	0.9209	0.00868
0.9245	0.00822	0.924	0.00925	0.9242	0.00888
0.9279	0.00798	0.9274	0.00945	0.9277	0.00877
0.9313	0.00791	0.9307	0.00949	0.931	0.00886
0.9347	0.00784	0.9339	0.00945	0.9344	0.00877
0.938	0.00784	0.9373	0.00979	0.9377	0.00886
0.9414	0.00784	0.9406	0.00985	0.9411	0.00888
0.9448	0.00807	0.9439	0.01006	0.9444	0.0087
0.9481	0.00786	0.9472	0.01006	0.9477	0.00873
0.9516	0.00789	0.9505	0.01013	0.9511	0.00873
0.9549	0.00791	0.9539	0.01037	0.9544	0.00859
0.9582	0.00793	0.9572	0.0104	0.9577	0.00866
0.9616	0.00789	0.9605	0.01064	0.9611	0.00843
0.9649	0.00802	0.9637	0.01058	0.9646	0.00827
0.9682	0.00818	0.967	0.01082	0.9679	0.00834
0.9715	0.00834	0.9704	0.01089	0.9711	0.0083
0.975	0.00834	0.9738	0.01053	0.9744	0.00839
0.9783	0.0084	0.9771	0.01064	0.9778	0.00866
0.9818	0.00854	0.9804	0.01042	0.9813	0.00866
0.9851	0.00881	0.9838	0.01044	0.9848	0.00857
0.9884	0.0089	0.9872	0.01042	0.9881	0.00886
0.9918	0.00899	0.9906	0.01026	0.9914	0.00922
0.9953	0.0091	0.9939	0.01024	0.9949	0.00947
0.9988	0.00917	0.9972	0.01006	0.9984	0.00958
1.0022	0.0094	1.0006	0.01017	1.0018	0.0099
1.0056	0.00937	1.0039	0.01001	1.0051	0.0099
1.009	0.00928	1.0073	0.00976	1.0086	0.01012
1.0123	0.00931	1.0107	0.00974	1.012	0.00999
1.0157	0.00935	1.014	0.00979	1.0154	0.01003
1.019	0.00926	1.0174	0.00976	1.0187	0.01037
1.0224	0.00906	1.0206	0.00954	1.022	0.01057
1.0258	0.00904	1.024	0.0094	1.0253	0.01055
1.0291	0.0089	1.0273	0.00929	1.0286	0.01053
1.0324	0.00895	1.0306	0.00929	1.032	0.01039
1.0357	0.0091	1.034	0.0094	1.0354	0.01048
1.0389	0.00897	1.0373	0.00925	1.0387	0.01042
1.0423	0.00899	1.0407	0.00916	1.0421	0.01051
1.0456	0.00901	1.044	0.00934	1.0454	0.01062
1.0489	0.00915	1.0473	0.00949	1.0487	0.01066
1.0523	0.00931	1.0505	0.00927	1.052	0.01053
1.0556	0.00928	1.054	0.00954	1.0554	0.01039
1.059	0.00942	1.0575	0.00988	1.0588	0.01051
1.0624	0.00942	1.061	0.01004	1.0622	0.01037
1.0659	0.00964	1.0643	0.01033	1.0657	0.01019
1.0693	0.00967	1.0677	0.01042	1.0691	0.01024
1.0726	0.00964	1.0712	0.01033	1.0724	0.01012
1.076	0.0098	1.0748	0.01055	1.0757	0.01037
1.0795	0.00987	1.0783	0.01098	1.079	0.0103
1.0829	0.01003	1.0818	0.01105	1.0824	0.01024
1.0864	0.00998	1.0852	0.01112	1.0858	0.01006
1.0898	0.01005	1.0887	0.01132	1.0892	0.00997
1.0932	0.01016	1.0921	0.01109	1.0925	0.00992
1.0966	0.01034	1.0955	0.01118	1.0958	0.00972
1.0999	0.01041	1.0988	0.01127	1.0992	0.00963
1.1034	0.01034	1.1022	0.01141	1.1025	0.00967
1.1067	0.01043	1.1056	0.01159	1.1059	0.00954
1.1101	0.01039	1.1089	0.01184	1.1092	0.00965
1.1134	0.01037	1.1123	0.01182	1.1126	0.00938
1.1166	0.01041	1.1156	0.01175	1.116	0.00938
1.12	0.01034	1.1189	0.01202	1.1195	0.00924
1.1234	0.01041	1.1221	0.01197	1.1229	0.00933
1.1267	0.01048	1.1254	0.01188	1.1262	0.00947
1.13	0.01059	1.1287	0.01209	1.1294	0.00951
1.1334	0.01064	1.1321	0.01204	1.1327	0.0096
1.1368	0.01073	1.1354	0.01211	1.136	0.00969
1.1399	0.01084	1.1388	0.01218	1.1394	0.00994
1.1432	0.01075	1.1421	0.01224	1.1428	0.01026
1.1465	0.01073	1.1455	0.01218	1.1462	0.01044
1.15	0.01059	1.1488	0.01213	1.1496	0.0106
1.1534	0.01048	1.1522	0.01215	1.1531	0.011
1.1567	0.01041	1.1555	0.01195	1.1564	0.0112
1.16	0.01025	1.159	0.01224	1.1598	0.01145
1.1633	0.01005	1.1625	0.01224	1.1631	0.01157
1.1666	0.01016	1.1659	0.01213	1.1666	0.01179
1.17	0.01	1.1692	0.01233	1.1701	0.01206
1.1734	0.00998	1.1725	0.01222	1.1736	0.01231
1.1768	0.00991	1.1758	0.01209	1.177	0.01231
1.1801	0.00998	1.1793	0.01197	1.1802	0.01222
1.1834	0.01007	1.1826	0.01206	1.1835	0.01229
1.1868	0.01014	1.1858	0.0122	1.1869	0.01215
1.1901	0.01019	1.1892	0.01204	1.1902	0.01199
1.1934	0.01032	1.1925	0.01231	1.1936	0.01202
1.1967	0.01059	1.1959	0.01231	1.197	0.01197
1.2	0.01061	1.1993	0.01242	1.2003	0.01204
1.2035	0.01046	1.2026	0.01254	1.2037	0.01199
1.2068	0.0105	1.206	0.01265	1.207	0.01186
1.2101	0.01046	1.2093	0.01281	1.2104	0.01184
1.2135	0.01034	1.2127	0.01283	1.2136	0.01188
1.2169	0.01034	1.216	0.01297	1.2169	0.01211
1.2205	0.01023	1.2193	0.01306	1.2203	0.01217
1.2238	0.0103	1.2226	0.01319	1.2237	0.01251
1.2272	0.01052	1.2261	0.01312	1.2271	0.01247
1.2307	0.01052	1.2295	0.01285	1.2305	0.01247
1.2342	0.01055	1.2328	0.01254	1.2338	0.01251
1.2377	0.01066	1.2362	0.01263	1.2372	0.01249
1.2411	0.01061	1.2396	0.01254	1.2406	0.01269
1.2445	0.01066	1.2431	0.0124	1.2441	0.01299
1.2479	0.01082	1.2466	0.01222	1.2474	0.01326
1.2512	0.01095	1.25	0.01213	1.2508	0.01317
1.2545	0.01104	1.2533	0.012	1.2543	0.01323
1.2579	0.01138	1.2568	0.01173	1.2577	0.01317
1.2613	0.01138	1.2602	0.01161	1.2611	0.01312
1.2647	0.01133	1.2635	0.01173	1.2644	0.01317
1.268	0.01138	1.267	0.01197	1.2676	0.01346
1.2714	0.01124	1.2703	0.01222	1.271	0.01362
1.2747	0.01129	1.2736	0.01213	1.2744	0.01359
1.278	0.01142	1.2769	0.01222	1.2777	0.01344
1.2813	0.01145	1.2802	0.0122	1.2811	0.01312
1.2846	0.01136	1.2835	0.01229	1.2845	0.01292
1.288	0.01147	1.2869	0.0126	1.2878	0.01314
1.2914	0.0114	1.2903	0.01276	1.2912	0.01308
1.2947	0.01138	1.2936	0.01294	1.2944	0.01314
1.2979	0.01136	1.2969	0.01308	1.2977	0.01296
1.3012	0.01133	1.3004	0.01328	1.3011	0.01308
1.3046	0.01115	1.3036	0.01321	1.3044	0.01272
1.308	0.01127	1.307	0.01339	1.3079	0.01276
1.3115	0.01136	1.3104	0.01355	1.3114	0.01287
1.3148	0.01129	1.3138	0.01373	1.3148	0.01292
1.3182	0.0112	1.3173	0.01391	1.3181	0.01328
1.3217	0.01129	1.3207	0.01407	1.3214	0.01346
1.3251	0.01124	1.3241	0.01412	1.3249	0.01346
1.3285	0.01127	1.3275	0.01402	1.3284	0.01362
1.3318	0.01115	1.3309	0.01409	1.3319	0.01357
1.3353	0.0112	1.3343	0.01418	1.3353	0.01389
1.3386	0.01136	1.3377	0.01425	1.3387	0.01429
1.3421	0.01154	1.341	0.01439	1.3422	0.01474
1.3455	0.01161	1.3443	0.01434	1.3455	0.01486
1.3487	0.01142	1.3477	0.01412	1.3487	0.01483
1.352	0.01136	1.3511	0.01423	1.3521	0.01501
1.3553	0.01154	1.3545	0.01409	1.3554	0.0151
1.3587	0.0114	1.3578	0.01398	1.3587	0.01519
1.3621	0.01118	1.3611	0.01402	1.3621	0.01542
1.3655	0.01115	1.3644	0.01434	1.3654	0.0154
1.3689	0.01124	1.3678	0.0145	1.3687	0.01556
1.3722	0.01133	1.3712	0.01463	1.372	0.01551
1.3756	0.01131	1.3745	0.01441	1.3753	0.01544
1.3789	0.0114	1.3778	0.01454	1.3786	0.01547
1.3821	0.01142	1.3812	0.01448	1.3819	0.01528
1.3854	0.01156	1.3845	0.01488	1.3853	0.01569
1.3887	0.01172	1.3879	0.01493	1.3885	0.0156
1.3921	0.01176	1.3912	0.01513	1.3921	0.01565
1.3956	0.01197	1.3945	0.01522	1.3956	0.01565
1.3991	0.0121	1.3978	0.01499	1.3989	0.01544
1.4025	0.01221	1.4013	0.01472	1.4023	0.0151
1.4059	0.01237	1.4047	0.01468	1.4056	0.0149
1.4093	0.01233	1.408	0.01432	1.409	0.01504
1.4127	0.01226	1.4114	0.0145	1.4126	0.0149
1.416	0.01219	1.4149	0.01443	1.416	0.01501
1.4194	0.01215	1.4182	0.01475	1.4193	0.0149
1.4229	0.01219	1.4217	0.01475	1.4227	0.01465
1.4265	0.01221	1.425	0.01468	1.426	0.01472
1.4299	0.0123	1.4283	0.01475	1.4293	0.0145
1.4332	0.0123	1.4318	0.01477	1.4326	0.01452
1.4364	0.01257	1.4351	0.01499	1.436	0.01441
1.4396	0.01269	1.4385	0.01502	1.4393	0.01468
1.443	0.01264	1.4418	0.01511	1.4426	0.01517
1.4463	0.01298	1.4451	0.0154	1.446	0.01519
1.4497	0.01314	1.4484	0.01517	1.4493	0.01526
1.4531	0.01321	1.4517	0.01497	1.4525	0.01524
1.4565	0.01318	1.4551	0.01477	1.4559	0.0156
1.4599	0.01303	1.4585	0.01459	1.4593	0.01583
1.4631	0.01318	1.4619	0.01466	1.4628	0.01601
1.4663	0.01303	1.4652	0.01454	1.4661	0.01619
1.4696	0.01305	1.4685	0.01461	1.4695	0.01623
1.473	0.01275	1.4718	0.01445	1.4728	0.01661
1.4764	0.01271	1.4752	0.0147	1.4762	0.01648
1.4798	0.01264	1.4785	0.01466	1.4798	0.01634
1.4833	0.01246	1.4819	0.01479	1.4833	0.0165
1.4865	0.01242	1.4855	0.01531	1.4866	0.0165
1.49	0.01228	1.489	0.01567	1.49	0.01612
1.4933	0.01228	1.4924	0.01592	1.4933	0.01614
1.4968	0.01237	1.4957	0.01612	1.4968	0.01596
1.5002	0.01219	1.4991	0.01608	1.5002	0.0161
1.5036	0.01215	1.5025	0.01641	1.5036	0.01619
1.507	0.01208	1.5061	0.01666	1.5069	0.01616
1.5104	0.01228	1.5096	0.01691	1.5103	0.01596
1.5139	0.01215	1.513	0.01707	1.5136	0.01628
1.5172	0.01212	1.5163	0.01707	1.517	0.01646
1.5205	0.01199	1.5196	0.01705	1.5203	0.01632
1.5238	0.01199	1.5229	0.01687	1.5236	0.01655
1.5271	0.01224	1.5261	0.01682	1.527	0.01711
1.5305	0.0123	1.5294	0.01675	1.5304	0.0174
1.5339	0.01242	1.5328	0.01689	1.5337	0.01758
1.5372	0.01251	1.5362	0.01709	1.5371	0.01765
1.5404	0.01266	1.5395	0.01682	1.5404	0.01767
1.5437	0.01282	1.5429	0.01698	1.5437	0.01788
1.5471	0.0128	1.5461	0.01693	1.5471	0.01822
1.5504	0.01289	1.5494	0.01696	1.5505	0.0181
1.5538	0.01296	1.5528	0.01693	1.5538	0.01788
1.5571	0.01296	1.5562	0.01709	1.557	0.01806
1.5606	0.013	1.5596	0.01725	1.5604	0.01806
1.564	0.01298	1.5631	0.01716	1.5638	0.01799
1.5674	0.01312	1.5665	0.01707	1.5672	0.01794
1.5707	0.01294	1.5699	0.01711	1.5706	0.01797
1.5741	0.01289	1.5732	0.01696	1.574	0.01808
1.5776	0.0128	1.5766	0.01714	1.5774	0.0184
1.581	0.0126	1.5799	0.01687	1.5808	0.01824
1.5845	0.01255	1.5833	0.01691	1.5842	0.01817
1.5879	0.01273	1.5868	0.01659	1.5876	0.01833
1.5914	0.01275	1.5902	0.01682	1.5909	0.01844
1.5948	0.01294	1.5938	0.01671	1.5943	0.01844
1.598	0.01298	1.5971	0.01678	1.5976	0.0184
1.6013	0.01305	1.6004	0.01689	1.6011	0.01855
1.6047	0.01316	1.6037	0.01723	1.6045	0.01835
1.6081	0.01343	1.607	0.01716	1.6078	0.01842
1.6113	0.01354	1.6103	0.01718	1.6111	0.01815
1.6146	0.01381	1.6136	0.01711	1.6143	0.01794
1.618	0.01415	1.617	0.01723	1.6176	0.01831
1.6213	0.01449	1.6203	0.01736	1.621	0.01831
1.6245	0.01433	1.6237	0.01768	1.6243	0.0184
1.6278	0.01449	1.627	0.01763	1.6277	0.01831
1.6312	0.01454	1.6302	0.01752	1.6311	0.01826
1.6346	0.0144	1.6335	0.01732	1.6345	0.01853
1.6381	0.01451	1.6368	0.01734	1.6378	0.01851
1.6415	0.01436	1.6402	0.01732	1.6411	0.0188
1.6449	0.01424	1.6438	0.01741	1.6445	0.01891
1.6483	0.01381	1.6472	0.01772	1.648	0.01927
1.6516	0.01354	1.6506	0.01774	1.6515	0.01939
1.6551	0.01323	1.654	0.01795	1.6551	0.01936
1.6584	0.01298	1.6574	0.01774	1.6585	0.01939
1.6618	0.01298	1.6608	0.01786	1.6618	0.01936
1.6653	0.01282	1.6643	0.01781	1.6652	0.01957
1.6688	0.01278	1.6677	0.01788	1.6686	0.0197
1.6723	0.01278	1.6711	0.01826	1.6721	0.01966
1.6756	0.01255	1.6746	0.01847	1.6755	0.01977
1.679	0.01239	1.678	0.01842	1.6788	0.01966
1.6822	0.01228	1.6812	0.01853	1.6822	0.01986
1.6856	0.01266	1.6845	0.01853	1.6856	0.01986
1.689	0.01282	1.6879	0.01865	1.6889	0.01986
1.6923	0.013	1.6913	0.01851	1.6921	0.01979
1.6956	0.01307	1.6947	0.01896	1.6954	0.01997
1.6989	0.01314	1.698	0.01885	1.6989	0.02013
1.7023	0.01314	1.7013	0.01921	1.7023	0.02022
1.7056	0.01314	1.7047	0.01925	1.7057	0.02018
1.7089	0.01354	1.7079	0.01912	1.709	0.02027
1.7121	0.01363	1.7113	0.01905	1.7122	0.02031
1.7154	0.01388	1.7146	0.01914	1.7156	0.02051
1.7188	0.01399	1.7179	0.0193	1.7189	0.0206
1.7221	0.01397	1.7213	0.01921	1.7222	0.0206
1.7255	0.01404	1.7246	0.01916	1.7257	0.02042
1.7289	0.01388	1.728	0.01937	1.729	0.02047
1.7323	0.01388	1.7314	0.01923	1.7323	0.02015
1.7358	0.01386	1.7348	0.01923	1.7357	0.01995
1.7392	0.01406	1.7382	0.01912	1.7389	0.02
1.7426	0.01427	1.7415	0.01921	1.7423	0.02
1.746	0.01393	1.745	0.01916	1.7456	0.01982
1.7495	0.01397	1.7485	0.01912	1.749	0.01939
1.7529	0.01404	1.7519	0.01896	1.7524	0.01914
1.7563	0.01415	1.7553	0.01874	1.7558	0.01882
1.7598	0.01427	1.7587	0.01867	1.7592	0.01867
1.7631	0.01445	1.7621	0.01867	1.7625	0.01873
1.7665	0.01467	1.7654	0.01844	1.7658	0.01849
1.7698	0.01499	1.7688	0.0184	1.7692	0.01871
1.7733	0.01517	1.7721	0.01831	1.7725	0.01878
1.7766	0.01519	1.7754	0.01824	1.7758	0.0188
1.7799	0.01505	1.7788	0.01844	1.7791	0.01885
1.7831	0.01532	1.7822	0.01867	1.7825	0.01885
1.7865	0.01555	1.7855	0.01842	1.7857	0.01914
1.7898	0.01564	1.7887	0.01851	1.7892	0.01918
1.7931	0.01593	1.7919	0.01856	1.7925	0.01918
1.7964	0.016	1.7952	0.01853	1.7958	0.01918
1.7997	0.016	1.7986	0.01856	1.7991	0.01923
1.8031	0.01625	1.8019	0.01874	1.8023	0.01955
1.8064	0.01607	1.8052	0.01865	1.8056	0.01957
1.8096	0.01591	1.8086	0.01889	1.8092	0.01973
1.813	0.01582	1.812	0.01919	1.8127	0.01977
1.8164	0.0158	1.8153	0.01923	1.8162	0.02006
1.8198	0.0156	1.8188	0.01914	1.8196	0.02009
1.8232	0.01539	1.822	0.01971	1.8231	0.02013
1.8267	0.01523	1.8255	0.01982	1.8265	0.02015
1.8301	0.01492	1.8289	0.01993	1.8299	0.0204
1.8335	0.01503	1.8324	0.02022	1.8334	0.02045
1.8369	0.01485	1.8358	0.02052	1.8368	0.02036
1.8404	0.0146	1.8392	0.02049	1.8404	0.02031
1.8439	0.01467	1.8426	0.02079	1.8439	0.02038
1.8473	0.01483	1.8459	0.02079	1.8474	0.02042
1.8505	0.01483	1.8492	0.02088	1.8506	0.02065
1.8538	0.01492	1.8527	0.02076	1.8539	0.02045
1.8573	0.01512	1.8559	0.02074	1.8572	0.02042
1.8607	0.01501	1.8594	0.02049	1.8606	0.02072
1.864	0.01505	1.8627	0.0204	1.8638	0.02097
1.8672	0.01517	1.866	0.02034	1.8672	0.02074
1.8705	0.01517	1.8695	0.02025	1.8705	0.02078
1.8739	0.01523	1.8728	0.02018	1.8739	0.02097
1.8772	0.01526	1.8762	0.02013	1.8772	0.0211
1.8805	0.01517	1.8796	0.02	1.8805	0.02117
1.8838	0.01519	1.8829	0.02013	1.8838	0.02126
1.8871	0.01521	1.8863	0.01993	1.8871	0.0211
1.8905	0.01526	1.8896	0.02	1.8905	0.02137
1.8939	0.0153	1.8929	0.02009	1.8939	0.02153
1.8972	0.01564	1.8963	0.02002	1.8974	0.02144
1.9006	0.01575	1.8997	0.01995	1.9008	0.02162
1.9041	0.01593	1.9031	0.02009	1.9041	0.022
1.9075	0.01587	1.9065	0.02	1.9074	0.02209
1.911	0.01593	1.9098	0.01986	1.9109	0.02234
1.9144	0.01627	1.9131	0.02009	1.9142	0.02252
1.9177	0.01665	1.9165	0.01993	1.9177	0.02257
1.9211	0.01672	1.92	0.01964	1.921	0.02257
1.9246	0.01672	1.9233	0.01977	1.9245	0.02257
1.9281	0.01683	1.9266	0.01959	1.9279	0.02241
1.9315	0.01706	1.93	0.01962	1.9313	0.02248
1.9349	0.01717	1.9334	0.0198	1.9346	0.02241
1.9383	0.01724	1.9368	0.01998	1.938	0.02205
1.9417	0.01744	1.9402	0.01989	1.9413	0.022
1.9451	0.01778	1.9435	0.01995	1.9447	0.02216
1.9484	0.01792	1.9468	0.02013	1.9481	0.02211
1.9517	0.01787	1.9502	0.01989	1.9515	0.02191
1.9551	0.01765	1.9535	0.02016	1.9549	0.02198
1.9583	0.01765	1.9568	0.02047	1.9581	0.02178
1.9618	0.01801	1.9601	0.02025	1.9615	0.02169
1.9651	0.01823	1.9635	0.02054	1.9648	0.0218
1.9683	0.01826	1.9669	0.02049	1.9681	0.02184
1.9716	0.01855	1.9702	0.02047	1.9714	0.02196
1.9749	0.01835	1.9736	0.0207	1.9748	0.02198
1.9783	0.01803	1.9769	0.02076	1.9783	0.02182
1.9816	0.01762	1.9803	0.02085	1.9817	0.02164
1.985	0.01758	1.9838	0.02081	1.9851	0.02146
1.9883	0.01744	1.9873	0.02115	1.9884	0.02164
1.9918	0.01742	1.9906	0.02126	1.9917	0.02162
1.9951	0.01751	1.9941	0.0211	1.9952	0.02184
1.9985	0.01722	1.9975	0.02124	1.9987	0.02196
2.0018	0.01695	2.0009	0.02113	2.0022	0.022
2.0051	0.01647	2.0042	0.02142	2.0055	0.02182
2.0085	0.01618	2.0077	0.0216	2.0089	0.02173
2.012	0.01636	2.011	0.02164	2.0123	0.02182
2.0152	0.01627	2.0144	0.0218	2.0156	0.02191
2.0185	0.0162	2.0177	0.022	2.0189	0.02211
2.0219	0.01618	2.0211	0.02218	2.0221	0.02227
2.0252	0.01593	2.0245	0.02225	2.0254	0.02227
2.0285	0.01589	2.0278	0.02218	2.0287	0.0223
2.0318	0.01578	2.031	0.02243	2.0321	0.02223
2.0352	0.01569	2.0344	0.02255	2.0354	0.02239
2.0386	0.01557	2.0377	0.02266	2.0387	0.02239
2.042	0.01575	2.0411	0.0225	2.042	0.02263
2.0453	0.01553	2.0444	0.02239	2.0453	0.02259
2.0487	0.01532	2.0478	0.02216	2.0486	0.02272
2.052	0.01546	2.0511	0.0223	2.052	0.02252
2.0553	0.01555	2.0545	0.02214	2.0554	0.0225
2.0588	0.01598	2.0578	0.02185	2.0589	0.02257
2.0623	0.01629	2.0611	0.02171	2.0624	0.02245
2.0658	0.01652	2.0645	0.02178	2.0658	0.0225
2.0693	0.01659	2.0679	0.02169	2.0692	0.02261
2.0727	0.01686	2.0714	0.02144	2.0726	0.02259
2.0762	0.0172	2.0749	0.02142	2.076	0.02268
2.0795	0.01735	2.0783	0.02162	2.0794	0.02272
2.0831	0.01769	2.0817	0.02167	2.083	0.02299
2.0865	0.01798	2.085	0.02176	2.0864	0.02293
2.0899	0.0183	2.0884	0.0216	2.0898	0.02322
2.0933	0.01866	2.0919	0.02153	2.0931	0.02322
2.0966	0.0185	2.0953	0.02158	2.0964	0.02335
2.0998	0.01864	2.0986	0.02158	2.0997	0.02349
2.1031	0.01868	2.1019	0.02142	2.1031	0.02342
2.1064	0.01891	2.1052	0.02137	2.1064	0.02353
2.1097	0.01895	2.1085	0.02155	2.1096	0.02356
2.113	0.01889	2.1118	0.02169	2.113	0.02356
2.1163	0.01886	2.1151	0.02164	2.1163	0.02358
2.1196	0.0185	2.1185	0.02144	2.1196	0.02353
2.1229	0.01866	2.1218	0.02144	2.1229	0.02372
2.1261	0.01862	2.1252	0.02144	2.1262	0.0239
2.1295	0.01846	2.1286	0.02162	2.1295	0.02405
2.133	0.01844	2.1319	0.02194	2.1328	0.02392
2.1364	0.0185	2.1353	0.02182	2.1363	0.02399
2.1397	0.0185	2.1386	0.02196	2.1397	0.02414
2.143	0.01832	2.1421	0.0223	2.143	0.0241
2.1464	0.01837	2.1456	0.02228	2.1465	0.02403
2.15	0.01826	2.149	0.02232	2.1499	0.02399
2.1535	0.01828	2.1525	0.02209	2.1534	0.02378
2.1569	0.01841	2.1558	0.02239	2.1568	0.02376
2.1602	0.01844	2.1594	0.02239	2.1602	0.02376
2.1637	0.01823	2.1628	0.02237	2.1636	0.02356
2.1671	0.01819	2.1661	0.02241	2.167	0.02338
2.1705	0.01823	2.1694	0.02239	2.1705	0.0234
2.1739	0.01835	2.1728	0.02277	2.1738	0.02333
2.1773	0.01819	2.1763	0.02291	2.177	0.02333
2.1807	0.01844	2.1796	0.02284	2.1803	0.02324
2.1841	0.01835	2.1829	0.02295	2.1836	0.02331
2.1873	0.01868	2.1862	0.02304	2.1869	0.02331
2.1905	0.01886	2.1895	0.02322	2.1902	0.02349
2.1938	0.01922	2.1929	0.02315	2.1936	0.0234
2.1972	0.01911	2.1962	0.0234	2.1968	0.02342
2.2006	0.0192	2.1995	0.02342	2.2002	0.0236
2.2039	0.01947	2.2029	0.02354	2.2036	0.0239
2.2071	0.01949	2.2063	0.02372	2.207	0.02385
2.2104	0.01934	2.2097	0.02363	2.2103	0.02381
2.2137	0.01952	2.2131	0.02379	2.2137	0.02369
2.217	0.0194	2.2165	0.02394	2.2171	0.02351
2.2204	0.01936	2.2198	0.02419	2.2204	0.02342
2.2238	0.01918	2.2231	0.02417	2.2238	0.02335
2.2273	0.01913	2.2265	0.02424	2.2272	0.02344
2.2308	0.01884	2.2299	0.02437	2.2306	0.02381
2.2343	0.01911	2.2332	0.02417	2.234	0.02408
2.2377	0.01938	2.2367	0.02419	2.2375	0.02426
2.2411	0.01952	2.24	0.02417	2.241	0.02423
2.2445	0.01934	2.2434	0.02397	2.2444	0.02457
2.248	0.01945	2.2467	0.02385	2.2478	0.02486
2.2515	0.01952	2.2502	0.0237	2.2512	0.02514
2.2549	0.01963	2.2536	0.02338	2.2546	0.02556
2.2584	0.01997	2.2569	0.02306	2.2582	0.02583
2.2617	0.02015	2.2602	0.02302	2.2616	0.02615
2.265	0.02031	2.2636	0.023	2.2649	0.02642
2.2682	0.02058	2.267	0.02297	2.2683	0.02649
2.2716	0.02037	2.2702	0.02306	2.2718	0.02633
2.275	0.02042	2.2735	0.02313	2.2751	0.02626
2.2783	0.02051	2.2769	0.02288	2.2785	0.02633
2.2816	0.02107	2.2801	0.02291	2.2818	0.02647
2.2849	0.02119	2.2835	0.02291	2.2852	0.02649
2.2882	0.02119	2.2867	0.02286	2.2885	0.02653
2.2915	0.02121	2.2899	0.02291	2.2919	0.02658
2.2948	0.02123	2.2933	0.02304	2.2953	0.02676
2.298	0.02132	2.2967	0.02302	2.2986	0.0268
2.3013	0.02148	2.3001	0.02304	2.3018	0.02669
2.3047	0.02132	2.3034	0.02313	2.3052	0.02665
2.3081	0.02148	2.3069	0.02313	2.3085	0.02649
2.3115	0.02128	2.3103	0.02329	2.3118	0.0264
2.3149	0.02114	2.3138	0.02345	2.3151	0.02633
2.3183	0.02107	2.3174	0.02363	2.3185	0.02619
2.3217	0.02098	2.3207	0.02388	2.3219	0.02613
2.3252	0.02116	2.3241	0.02403	2.3253	0.02595
2.3286	0.02137	2.3275	0.0243	2.3287	0.02581
2.332	0.02141	2.331	0.02442	2.332	0.02554
2.3354	0.02157	2.3344	0.02464	2.3353	0.02538
2.339	0.02141	2.3379	0.02475	2.3386	0.02536
2.3425	0.02177	2.3413	0.02484	2.3419	0.0252
2.3458	0.02177	2.3447	0.02482	2.3452	0.02536
2.3491	0.02191	2.348	0.02478	2.3486	0.02529
2.3525	0.02213	2.3512	0.025	2.3519	0.02529
2.3558	0.02218	2.3546	0.02493	2.3552	0.0252
2.3592	0.02236	2.3579	0.02498	2.3585	0.02514
2.3626	0.02245	2.3613	0.02484	2.3618	0.02523
2.3659	0.02256	2.3646	0.02475	2.3651	0.02536
2.3693	0.02274	2.3679	0.02489	2.3683	0.02545
2.3727	0.02261	2.3713	0.02496	2.3717	0.02556
2.376	0.02285	2.3746	0.02518	2.3751	0.02559
2.3793	0.02288	2.3779	0.02525	2.3785	0.02572
2.3826	0.02317	2.3812	0.02548	2.3818	0.02577
2.386	0.0233	2.3846	0.02568	2.3851	0.02583
2.3893	0.02337	2.3881	0.02593	2.3884	0.02574
2.3927	0.02297	2.3914	0.02606	2.3918	0.02595
2.3959	0.02281	2.3948	0.02599	2.3953	0.02619
2.3992	0.02265	2.3981	0.02611	2.3987	0.02644
2.4025	0.02258	2.4016	0.02613	2.4021	0.02647
2.4058	0.02213	2.4049	0.02602	2.4055	0.02667
2.4092	0.02213	2.4082	0.02581	2.409	0.02674
2.4126	0.02182	2.4115	0.02552	2.4125	0.02692
2.416	0.02164	2.4149	0.02527	2.4159	0.02694
2.4194	0.0213	2.4183	0.0253	2.4193	0.02703
2.4227	0.02139	2.4217	0.02507	2.4227	0.02723
2.426	0.0213	2.4251	0.02489	2.4261	0.02739
2.4294	0.02159	2.4284	0.02471	2.4296	0.02732
2.4327	0.02161	2.4317	0.02451	2.4329	0.02728
2.4359	0.0217	2.435	0.02442	2.4363	0.0271
2.4393	0.02152	2.4383	0.02442	2.4396	0.0271
2.4427	0.02175	2.4416	0.02446	2.4429	0.02707
2.446	0.02188	2.4449	0.02453	2.4463	0.02712
2.4493	0.02202	2.4482	0.02471	2.4496	0.02701
2.4526	0.02222	2.4516	0.02475	2.4528	0.02692
2.4559	0.02256	2.455	0.02455	2.4562	0.02696
2.4592	0.02247	2.4583	0.02469	2.4596	0.02698
2.4626	0.02249	2.4616	0.02451	2.4631	0.02714
2.466	0.02238	2.4649	0.02473	2.4663	0.02719
2.4694	0.02247	2.4683	0.02489	2.4696	0.02714
2.4729	0.02256	2.4716	0.02509	2.4728	0.0273
2.4764	0.02292	2.475	0.02539	2.4762	0.02746
2.4799	0.02299	2.4785	0.02563	2.4798	0.02739
2.4833	0.02292	2.4821	0.02584	2.4831	0.02743
2.4867	0.02312	2.4855	0.02604	2.4866	0.0275
2.4901	0.02321	2.489	0.02651	2.49	0.02771
2.4936	0.02324	2.4925	0.02701	2.4934	0.02759
2.4971	0.02344	2.4959	0.02717	2.4968	0.02755
2.5005	0.02346	2.4994	0.02764	2.5001	0.02741
2.5039	0.02387	2.5028	0.0278	2.5036	0.02739
2.5072	0.02409	2.5064	0.02807	2.5069	0.02739
2.5106	0.02432	2.5099	0.02838	2.5103	0.02728
2.514	0.02414	2.5133	0.02832	2.5136	0.0273
2.5173	0.0243	2.5166	0.02832	2.517	0.02746
2.5206	0.0245	2.5198	0.02841	2.5203	0.02734
2.524	0.0245	2.5233	0.02843	2.5236	0.02737
2.5274	0.02468	2.5266	0.02823	2.5269	0.02719
2.5307	0.02454	2.53	0.02823	2.5302	0.02725
2.534	0.02434	2.5332	0.02836	2.5336	0.02723
2.5373	0.02452	2.5366	0.02836	2.5368	0.0273
2.5407	0.02448	2.54	0.02841	2.5401	0.02721
2.5439	0.0245	2.5434	0.02841	2.5435	0.02737
2.5472	0.02448	2.5467	0.02836	2.547	0.02748
2.5505	0.02448	2.55	0.02847	2.5505	0.02734
2.5539	0.0247	2.5533	0.02859	2.5537	0.02721
2.5572	0.0247	2.5567	0.02852	2.557	0.02719
2.5606	0.02486	2.5601	0.02829	2.5604	0.02719
2.564	0.0247	2.5633	0.02823	2.5638	0.02728
2.5674	0.02495	2.5667	0.02814	2.5674	0.02732
2.5708	0.02527	2.57	0.02798	2.5707	0.02734
2.5742	0.02524	2.5734	0.02782	2.5741	0.02757
2.5776	0.02522	2.5768	0.02771	2.5775	0.02768
2.5811	0.02531	2.5801	0.02764	2.5809	0.02764
2.5846	0.02531	2.5835	0.02759	2.5843	0.02775
2.588	0.02556	2.5869	0.02717	2.5877	0.02789
2.5913	0.02554	2.5903	0.02692	2.5911	0.02793
2.5947	0.0256	2.5935	0.02692	2.5945	0.02816
2.5981	0.02549	2.5967	0.02699	2.5978	0.02825
2.6016	0.02531	2.6	0.02714	2.6011	0.02831
2.6048	0.02531	2.6033	0.02699	2.6044	0.02834
2.6081	0.02529	2.6067	0.02681	2.6077	0.02838
2.6114	0.0254	2.6101	0.02674	2.6111	0.02825
2.6147	0.02536	2.6133	0.02676	2.6144	0.0284
2.6181	0.02538	2.6166	0.02694	2.6178	0.0284
2.6214	0.02522	2.6199	0.02685	2.621	0.0284
2.6247	0.02527	2.6232	0.02714	2.6243	0.02838
2.628	0.02502	2.6265	0.02714	2.6277	0.02849
2.6315	0.02513	2.6299	0.0271	2.631	0.02838
2.6348	0.02529	2.6333	0.02712	2.6344	0.02834
2.6381	0.02549	2.6366	0.02694	2.6378	0.02834
2.6414	0.02542	2.6402	0.02717	2.6413	0.02834
2.6449	0.02542	2.6437	0.02748	2.6447	0.02843
2.6483	0.02542	2.6471	0.02778	2.6482	0.02822
2.6517	0.02551	2.6505	0.02796	2.6516	0.02816
2.6551	0.02536	2.6539	0.02805	2.655	0.02813
2.6585	0.02556	2.6574	0.02832	2.6583	0.02813
2.6619	0.02563	2.6609	0.02868	2.6616	0.02818
2.6653	0.02603	2.6645	0.02899	2.6651	0.02811
2.6688	0.02599	2.668	0.02924	2.6684	0.02807
2.6722	0.02592	2.6713	0.02949	2.672	0.028
2.6756	0.0261	2.6747	0.02976	2.6754	0.02802
2.679	0.0261	2.678	0.02989	2.6785	0.02809
2.6823	0.02617	2.6813	0.02996	2.6819	0.02802
2.6857	0.0263	2.6846	0.02989	2.6851	0.02822
2.689	0.02637	2.688	0.02987	2.6885	0.02813
2.6923	0.02653	2.6914	0.02983	2.6919	0.02822
2.6955	0.02655	2.6948	0.02992	2.6953	0.02813
2.6988	0.02648	2.6981	0.02985	2.6987	0.02809
2.7022	0.02648	2.7014	0.02976	2.7021	0.02816
2.7054	0.02639	2.7048	0.02976	2.7054	0.02818
2.7087	0.02653	2.7082	0.02978	2.7087	0.0282
2.712	0.02639	2.7116	0.02983	2.7119	0.0282
2.7153	0.02637	2.715	0.02974	2.7152	0.02834
2.7187	0.02635	2.7183	0.02965	2.7187	0.02834
2.7221	0.02608	2.7216	0.02965	2.7222	0.02834
2.7254	0.02617	2.7249	0.02965	2.7255	0.02834
2.7288	0.02623	2.7282	0.02967	2.7289	0.02836
2.7323	0.0263	2.7316	0.02942	2.7323	0.02843
2.7357	0.02632	2.7349	0.02931	2.7356	0.02863
2.7392	0.02623	2.7382	0.02929	2.739	0.02856
2.7427	0.02639	2.7415	0.02917	2.7424	0.02874
2.746	0.02628	2.7449	0.02908	2.7457	0.02888
2.7495	0.02639	2.7483	0.0289	2.7492	0.02897
2.7529	0.02664	2.7515	0.02886	2.7528	0.02888
2.7563	0.02666	2.7548	0.02892	2.7562	0.02906
2.7596	0.02689	2.7582	0.02897	2.7596	0.02919
2.763	0.0268	2.7616	0.02899	2.7628	0.02937
2.7663	0.02673	2.7651	0.02906	2.7661	0.02937
2.7697	0.02673	2.7684	0.02917	2.7695	0.0294
2.7731	0.02682	2.7717	0.02906	2.7729	0.02935
2.7763	0.02662	2.775	0.02915	2.7763	0.02937
2.7796	0.02648	2.7784	0.02913	2.7797	0.02937
2.783	0.02641	2.7816	0.0292	2.783	0.02946
2.7864	0.02637	2.7849	0.02929	2.7864	0.0296
2.7897	0.02626	2.7883	0.02929	2.7895	0.02969
2.7931	0.02614	2.7917	0.02929	2.7929	0.02962
2.7964	0.02605	2.795	0.0294	2.7961	0.02958
2.7997	0.02592	2.7984	0.0294	2.7995	0.0296
2.8031	0.02612	2.8017	0.02926	2.8029	0.02953
2.8064	0.02621	2.805	0.02929	2.8063	0.02967
2.8097	0.0261	2.8083	0.0296	2.8097	0.02955
2.8132	0.02651	2.8118	0.02958	2.8129	0.02964
2.8166	0.02639	2.8153	0.02976	2.8163	0.02967
2.82	0.02664	2.8188	0.0298	2.8198	0.02949
2.8234	0.02666	2.8222	0.03001	2.8232	0.02944
2.8269	0.02669	2.8257	0.03012	2.8267	0.02953
2.8302	0.02689	2.8291	0.0303	2.8301	0.02946
2.8336	0.02696	2.8326	0.03016	2.8335	0.02951
2.837	0.027	2.8359	0.03021	2.8369	0.02949
2.8405	0.02693	2.8392	0.03032	2.8404	0.02962
2.8439	0.02689	2.8426	0.03032	2.8437	0.0296
2.8473	0.02711	2.8459	0.03003	2.847	0.02973
2.8506	0.02702	2.8493	0.03016	2.8503	0.0298
2.854	0.0272	2.8526	0.03021	2.8536	0.02976
2.8573	0.02718	2.856	0.03021	2.857	0.03
2.8607	0.02718	2.8592	0.03012	2.8604	0.02998
2.864	0.02734	2.8625	0.03016	2.8638	0.02994
2.8673	0.02732	2.8658	0.03012	2.8671	0.02996
2.8706	0.02741	2.8691	0.03021	2.8704	0.02998
2.8741	0.02754	2.8726	0.03025	2.8738	0.03003
2.8775	0.02756	2.876	0.03028	2.8771	0.03005
2.8807	0.02752	2.8794	0.03044	2.8805	0.03007
2.8839	0.02736	2.8827	0.03057	2.8838	0.03009
2.8873	0.02747	2.8859	0.03062	2.8872	0.03009
2.8905	0.0277	2.8892	0.03059	2.8906	0.03016
2.894	0.02786	2.8926	0.03062	2.894	0.03005
2.8974	0.02797	2.8961	0.03064	2.8973	0.03005
2.9008	0.02788	2.8995	0.03048	2.9006	0.03009
2.9042	0.02788	2.903	0.03041	2.904	0.03016
2.9077	0.02786	2.9064	0.03037	2.9074	0.03016
2.9111	0.02777	2.9098	0.03016	2.9108	0.03012
2.9144	0.02759	2.9132	0.03025	2.9143	0.03014
2.9178	0.02765	2.9165	0.02998	2.9176	0.03007
2.9213	0.02777	2.9199	0.02998	2.9209	0.03005
2.9247	0.02759	2.9234	0.02971	2.9244	0.03014
2.9282	0.02738	2.9268	0.02971	2.9278	0.03014
2.9315	0.02727	2.9302	0.02965	2.9312	0.0303
2.9348	0.02734	2.9335	0.02971	2.9345	0.03059
2.938	0.02736	2.9369	0.02976	2.9379	0.03052
2.9415	0.02743	2.9402	0.02989	2.9413	0.03075
2.9448	0.02732	2.9435	0.02987	2.9446	0.03077
2.948	0.02745	2.9467	0.03014	2.9479	0.03086
2.9513	0.02763	2.9501	0.03012	2.9512	0.03091
2.9546	0.0277	2.9535	0.03025	2.9545	0.031
2.9579	0.02765	2.9569	0.03023	2.9579	0.031
2.9613	0.02777	2.9602	0.03037	2.9613	0.03113
2.9645	0.0279	2.9635	0.03037	2.9646	0.03129
2.9678	0.0277	2.9668	0.03048	2.9679	0.03113
2.9712	0.02774	2.9702	0.0305	2.9712	0.03093
2.9746	0.02781	2.9736	0.03071	2.9746	0.03113
2.9781	0.02795	2.9769	0.03068	2.978	0.031
2.9816	0.02817	2.9803	0.03073	2.9815	0.03097
2.985	0.02833	2.9838	0.03066	2.9849	0.03104
2.9884	0.02844	2.9873	0.03068	2.9883	0.03091
2.9918	0.02851	2.9907	0.03068	2.9917	0.03097
2.9953	0.02856	2.9941	0.03089	2.9952	0.03106
2.9987	0.02869	2.9974	0.03098	2.9986	0.03091
3.0021	0.02876	3.0009	0.03104	3.002	0.03073
3.0056	0.02907	3.0044	0.03111	3.0053	0.03086
3.009	0.02901	3.0077	0.03113	3.0087	0.03084
3.0123	0.02921	3.011	0.03111	3.012	0.03075
3.0157	0.02928	3.0144	0.03118	3.0154	0.03068
3.0189	0.02935	3.0178	0.03136	3.0187	0.03084
3.0222	0.02939	3.0212	0.03147	3.022	0.03075
3.0256	0.02944	3.0244	0.03154	3.0254	0.03084
3.029	0.0295	3.0278	0.03165	3.0287	0.03088
3.0324	0.02966	3.031	0.0317	3.032	0.03086
3.0358	0.02962	3.0344	0.03172	3.0353	0.03082
3.0391	0.02975	3.0378	0.03163	3.0387	0.03095
3.0424	0.02968	3.0412	0.03154	3.042	0.03095
3.0457	0.02977	3.0445	0.03174	3.0453	0.03111
3.0491	0.02966	3.0478	0.03188	3.0488	0.03118
3.0524	0.02966	3.0511	0.03195	3.0521	0.03129
3.0558	0.02955	3.0545	0.03195	3.0555	0.03129
3.0592	0.02941	3.0578	0.03197	3.0588	0.03147
3.0627	0.02946	3.06125	0.03192	3.0622	0.03165
3.0661	0.02941	3.06469	0.0319	3.0656	0.03156
3.0694	0.0293	3.06815	0.03172	3.069	0.03158
3.0727	0.02935	3.07161	0.03172	3.0723	0.03174
3.0761	0.02919	3.07498	0.03172	3.0758	0.03174
3.0796	0.02921	3.07822	0.03179	3.0793	0.03176
3.083	0.02917	3.08158	0.03167	3.0828	0.0319
3.0864	0.0293	3.08495	0.03143	3.0861	0.03183
3.0898	0.02935	3.0883	0.03136	3.0894	0.0319
3.0931	0.02944	3.09171	0.03131	3.0927	0.0319
3.0964	0.02973	3.09506	0.03118	3.0961	0.03197
3.0997	0.02986	3.09831	0.03118	3.0996	0.03192
3.103	0.02984	3.10153	0.0312	3.103	0.03212
3.1063	0.03002	3.10483	0.03125	3.1063	0.03226
3.1096	0.02995	3.10817	0.03122	3.1096	0.03239
3.113	0.02995	3.1115	0.03122	3.1129	0.03251
3.1164	0.02993	3.11486	0.03122	3.1162	0.03266
3.1197	0.02995	3.11827	0.03127	3.1196	0.03251
3.123	0.02975	3.12165	0.03143	3.1229	0.03269
3.1262	0.02971	3.12514	0.0314	3.1263	0.03278
3.1296	0.0298	3.1285	0.03127	3.1296	0.03284
3.133	0.02971	3.13173	0.03134	3.1329	0.03289
3.1363	0.02955	3.13502	0.03131	3.1362	0.03307
3.1396	0.02959	3.13828	0.03143	3.1395	0.03305
3.1431	0.02953	3.14179	0.03177	3.143	0.03312
3.1466	0.02964	3.1453	0.03192	3.1464	0.03312
3.15	0.02982	3.14867	0.03228	3.1499	0.03305
3.1533	0.02986	3.15207	0.03237	3.1534	0.03291
3.1567	0.03002	3.15545	0.03244	3.1567	0.03289
3.1601	0.03034	3.15893	0.03251	3.1601	0.03273
3.1636	0.03038	3.16236	0.03264	3.1635	0.03278
3.1672	0.0304	3.16575	0.03278	3.1669	0.03271
3.1706	0.03047	3.16916	0.03296	3.1705	0.0328
3.174	0.03077	3.17265	0.03323	3.1739	0.03273
3.1774	0.03097	3.17618	0.03321	3.1772	0.0328
3.1806	0.0311	3.17949	0.033	3.1806	0.03282
3.184	0.03106	3.18276	0.033	3.1839	0.03289
3.1873	0.03101	3.1861	0.03282	3.1873	0.03293
3.1907	0.03115	3.18947	0.03291	3.1906	0.03305
3.194	0.03117	3.19279	0.03291	3.1938	0.03318
3.1974	0.03113	3.19612	0.03294	3.1971	0.03341
3.2008	0.0311	3.19937	0.03298	3.2005	0.03341
3.2041	0.03108	3.20265	0.03323	3.2038	0.03352
3.2074	0.03106	3.20596	0.03316	3.2071	0.03361
3.2107	0.0309	3.20921	0.03312	3.2104	0.03366
3.214	0.03086	3.21258	0.03323	3.2138	0.0335
3.2174	0.03095	3.21585	0.03328	3.217	0.03354
3.2208	0.03108	3.21919	0.0333	3.2205	0.03363
3.2242	0.03135	3.22258	0.03332	3.2237	0.03395
3.2276	0.03117	3.22608	0.03328	3.2271	0.03415
3.231	0.0309	3.22955	0.03325	3.2305	0.03424
3.2343	0.03079	3.23295	0.03328	3.234	0.03422
3.2376	0.03079	3.2363	0.03328	3.2374	0.03429
3.2409	0.03061	3.23972	0.03312	3.2409	0.03433
3.2443	0.03054	3.24321	0.03309	3.2442	0.03429
3.2478	0.03031	3.24669	0.03309	3.2476	0.03424
3.2512	0.03018	3.25009	0.03305	3.2509	0.03431
3.2545	0.02993	3.25351	0.03312	3.2543	0.0344
3.2578	0.02977	3.25691	0.03307	3.2576	0.0344
3.2611	0.02937	3.26031	0.03305	3.2611	0.0342
3.2644	0.02953	3.26358	0.03305	3.2645	0.03404
3.2677	0.02971	3.26683	0.033	3.2679	0.03406
3.2711	0.02968	3.2701	0.03307	3.2712	0.03415
3.2744	0.02962	3.27346	0.03303	3.2745	0.03433
3.2778	0.02959	3.27681	0.03291	3.2778	0.03454
3.2811	0.02953	3.28026	0.033	3.2811	0.03467
3.2844	0.02944	3.28371	0.03294	3.2845	0.0349
3.2877	0.02946	3.28704	0.033	3.288	0.03514
3.2911	0.02953	3.29033	0.033	3.2914	0.03512
3.2944	0.02959	3.29361	0.03314	3.2948	0.03503
3.2977	0.02968	3.29697	0.03334	3.298	0.03523
3.3011	0.02966	3.30027	0.03334	3.3013	0.03535
3.3046	0.02962	3.30357	0.03357	3.3046	0.03537
3.3081	0.02977	3.30701	0.03355	3.308	0.03539
3.3115	0.03004	3.31047	0.0337	3.3115	0.03526
3.315	0.03029	3.31397	0.03397	3.315	0.03519
3.3185	0.03052	3.31728	0.03418	3.3184	0.03501
3.322	0.03077	3.32053	0.03424	3.3218	0.03503
3.3255	0.03101	3.32392	0.03429	3.3251	0.0349
3.329	0.03115	3.32734	0.03431	3.3285	0.03496
3.3324	0.03131	3.33084	0.0342	3.3318	0.03499
3.3359	0.03155	3.33424	0.03422	3.3352	0.03508
3.3393	0.03155	3.33763	0.03438	3.3385	0.03514
3.3427	0.03173	3.34109	0.03429	3.3421	0.03526
3.346	0.03167	3.34443	0.03438	3.3454	0.03528
3.3494	0.03167	3.34774	0.03433	3.3486	0.03532
3.3527	0.03185	3.35105	0.03431	3.3519	0.0355
3.3561	0.03176	3.35437	0.03422	3.3552	0.03557
3.3594	0.0318	3.3577	0.03436	3.3586	0.03568
3.3627	0.03162	3.36109	0.0342	3.362	0.03584
3.366	0.03151	3.36456	0.03422	3.3653	0.03582
3.3692	0.03155	3.36785	0.0344	3.3686	0.03596
3.3726	0.03146	3.37111	0.03424	3.3721	0.03593
3.3761	0.03164	3.37444	0.03422	3.3755	0.03593
3.3793	0.03153	3.37777	0.0342	3.3788	0.03593
3.3826	0.03169	3.38109	0.0342	3.3821	0.03591
3.3859	0.03162	3.3845	0.03427	3.3854	0.03607
3.3892	0.03144	3.3878	0.03422	3.3887	0.03589
3.3926	0.0314	3.39122	0.03418	3.3923	0.03598
3.3959	0.0314	3.39463	0.03404	3.3957	0.03593
3.3993	0.03144	3.39792	0.03427	3.3992	0.036
3.4026	0.03146	3.40124	0.0342	3.4026	0.03614
3.4061	0.03135	3.40466	0.03413	3.4061	0.03614
3.4095	0.03144	3.40806	0.03418	3.4094	0.03611
3.4128	0.03137	3.41146	0.03409	3.4128	0.03623
3.4162	0.03151	3.41494	0.03411	3.4162	0.03632
3.4196	0.0314	3.41849	0.03393	3.4196	0.0365
3.423	0.03131	3.42187	0.03386	3.4231	0.0365
3.4265	0.03135	3.4252	0.03393	3.4267	0.03656
3.4298	0.03142	3.42845	0.03402	3.43	0.0367
3.4332	0.03151	3.43184	0.03397	3.4333	0.03668
3.4365	0.03146	3.43527	0.03391	3.4365	0.03679
3.4399	0.0314	3.43865	0.034	3.4398	0.03699
3.4432	0.0314	3.44198	0.03391	3.4432	0.0372
3.4466	0.03149	3.44533	0.03395	3.4467	0.03735
3.45	0.03167	3.44867	0.03404	3.4501	0.03733
3.4533	0.03167	3.452	0.03418	3.4534	0.03744
3.4566	0.03164	3.45519	0.03436	3.4568	0.03733
3.4599	0.03164	3.45844	0.03436	3.4601	0.03729
3.4633	0.03167	3.46176	0.03436	3.4634	0.03742
3.4667	0.03173	3.4651	0.03433	3.4667	0.03738
3.4699	0.03187	3.46848	0.03458	3.4701	0.03747
3.4732	0.03198	3.47183	0.03467	3.4734	0.03744
3.4767	0.03223	3.47516	0.03472	3.4768	0.03726
3.4802	0.03219	3.47855	0.0351	3.4803	0.03722
3.4835	0.03219	3.48192	0.03519	3.4835	0.03704
3.4869	0.03216	3.48537	0.03524	3.4867	0.03706
3.4904	0.0323	3.48875	0.03535	3.49	0.03681
3.4938	0.03252	3.49215	0.03533	3.4934	0.03683
3.4973	0.03261	3.49566	0.03548	3.4967	0.03681
3.5006	0.0327	3.49913	0.03569	3.4999	0.0367
3.5039	0.03284	3.5026	0.03582	3.5032	0.03659
3.5074	0.03279	3.50596	0.03569	3.5065	0.03652
3.5108	0.03297	3.50933	0.03566	3.5099	0.0365
3.5142	0.033	3.51258	0.03557	3.5132	0.0365
3.5175	0.03329	3.51593	0.03542	3.5166	0.03652
3.5207	0.03322	3.51941	0.0353	3.5199	0.03643
3.5241	0.0334	3.52282	0.03524	3.5232	0.0365
3.5274	0.0334	3.52623	0.03501	3.5266	0.03652
3.5307	0.03338	3.52953	0.03521	3.53	0.03668
3.5341	0.03349	3.53275	0.03521	3.5334	0.03679
3.5374	0.03354	3.53607	0.03515	3.5368	0.03699
3.5408	0.03349	3.53943	0.03517	3.5402	0.03699
3.5441	0.03358	3.54276	0.03533	3.5435	0.0372
3.5475	0.03361	3.54607	0.03551	3.5469	0.03724
3.5508	0.03367	3.54946	0.03555	3.5503	0.03729
3.5541	0.03361	3.55275	0.03551	3.5536	0.03706
3.5573	0.03374	3.55608	0.03573	3.557	0.03724
3.5607	0.03354	3.5594	0.03585	3.5605	0.03724
3.5642	0.03345	3.5627	0.03603	3.5639	0.03735
3.5676	0.03347	3.56611	0.03603	3.5674	0.03733
3.571	0.03345	3.56951	0.03603	3.5707	0.03731
3.5744	0.03327	3.57301	0.036	3.5742	0.03726
3.5778	0.03331	3.5764	0.03598	3.5776	0.03747
3.5812	0.03329	3.57975	0.03591	3.5811	0.03735
3.5844	0.03318	3.58309	0.03585	3.5846	0.03729
3.5878	0.0332	3.58655	0.03594	3.5879	0.03726
3.5912	0.0332	3.59005	0.03603	3.5913	0.03765
3.5947	0.03311	3.5934	0.036	3.5947	0.03776
3.5981	0.03302	3.59668	0.03616	3.598	0.03767
3.6013	0.03304	3.60007	0.03632	3.6014	0.03778
3.6047	0.03302	3.60344	0.0363	3.6047	0.03798
3.608	0.03318	3.60695	0.03632	3.6081	0.03814
3.6114	0.03336	3.61026	0.03643	3.6114	0.03803
3.6148	0.03349	3.61358	0.03634	3.6148	0.03792
3.6182	0.03338	3.61695	0.0363	3.618	0.03803
3.6216	0.03352	3.62034	0.03627	3.6214	0.03816
3.625	0.03345	3.62362	0.0363	3.6247	0.03832
3.6283	0.03354	3.62705	0.03621	3.6281	0.03819
3.6317	0.03365	3.63035	0.03618	3.6313	0.03819
3.635	0.0339	3.6337	0.036	3.6347	0.03828
3.6384	0.03412	3.63699	0.03591	3.638	0.03807
3.6417	0.03417	3.64036	0.03612	3.6414	0.03792
3.6452	0.03419	3.64367	0.03605	3.6447	0.03796
3.6485	0.0343	3.647	0.03596	3.6482	0.03812
3.6519	0.03415	3.65039	0.03603	3.6516	0.03828
3.6552	0.03417	3.65378	0.03623	3.655	0.0383
3.6586	0.0341	3.6573	0.03625	3.6584	0.0383
3.6619	0.03412	3.66081	0.03625	3.6619	0.03819
3.6653	0.03397	3.66407	0.03645	3.6655	0.03837
3.6687	0.03399	3.66745	0.03666	3.669	0.03843
3.672	0.03385	3.67085	0.03675	3.6723	0.03868
3.6753	0.03374	3.67431	0.03668	3.6757	0.03895
3.6787	0.03367	3.67767	0.03648	3.6791	0.03909
3.682	0.03363	3.68103	0.03661	3.6824	0.039
3.6853	0.03349	3.68438	0.03675	3.6858	0.03898
3.6886	0.03361	3.68773	0.03688	3.6892	0.03898
3.6919	0.03376	3.6911	0.03693	3.6925	0.0392
3.6951	0.03379	3.6943	0.03704	3.6958	0.03945
3.6985	0.03376	3.69757	0.03727	3.6991	0.03961
3.7019	0.03388	3.70088	0.03727	3.7024	0.03956
3.7052	0.03392	3.70422	0.03722	3.7057	0.03956
3.7085	0.03397	3.70762	0.03731	3.709	0.03943
3.7118	0.03401	3.71108	0.0374	3.7123	0.03963
3.7151	0.03406	3.71446	0.03745	3.7155	0.03974
3.7184	0.03399	3.71771	0.03751	3.7189	0.0399
3.7218	0.03419	3.721	0.03751	3.7222	0.04015
3.7253	0.03426	3.72444	0.03747	3.7256	0.04026
3.7287	0.0343	3.72789	0.03731	3.7288	0.04019
3.7323	0.03451	3.73134	0.03729	3.7323	0.04013
3.7357	0.03469	3.73477	0.03713	3.7357	0.04013
3.7391	0.0348	3.73821	0.03708	3.7391	0.04004
3.7426	0.03482	3.74163	0.03704	3.7425	0.03995
3.746	0.03494	3.74502	0.03711	3.7459	0.04001
3.7495	0.03512	3.74829	0.03713	3.7494	0.03983
3.753	0.03534	3.75167	0.03706	3.7528	0.03972
3.7565	0.03552	3.75505	0.03699	3.7563	0.03952
3.7599	0.03552	3.7585	0.03704	3.7596	0.0394
3.7633	0.03561	3.76188	0.03717	3.7629	0.03947
3.7666	0.0357	3.76526	0.03729	3.7664	0.03947
3.7699	0.03561	3.76858	0.03736	3.7698	0.03929
3.7733	0.03559	3.77188	0.03736	3.7732	0.03934
3.7766	0.03557	3.77519	0.03754	3.7765	0.03943
3.7799	0.03563	3.77845	0.03747	3.7798	0.03963
3.7833	0.0357	3.78177	0.0374	3.7831	0.03974
3.7868	0.03568	3.78508	0.03756	3.7865	0.03974
3.79	0.03563	3.78839	0.03772	3.7898	0.03972
3.7933	0.03575	3.79182	0.03783	3.7931	0.03992
3.7966	0.03568	3.79518	0.03792	3.7964	0.03992
3.7999	0.03566	3.79847	0.03781	3.7998	0.03988
3.8033	0.03561	3.80168	0.03778	3.8032	0.03976
3.8067	0.03588	3.80496	0.03785	3.8065	0.03995
3.8101	0.03606	3.80837	0.03801	3.8099	0.04008
3.8135	0.03615	3.81179	0.03801	3.8133	0.04017
3.8169	0.03622	3.81534	0.03808	3.8167	0.04017
3.8202	0.0362	3.81877	0.03819	3.8201	0.04004
3.8236	0.03609	3.8222	0.03814	3.8237	0.04022
3.827	0.03609	3.8256	0.03821	3.8272	0.04033
3.8304	0.03593	3.82894	0.03814	3.8305	0.04046
3.8338	0.03613	3.83238	0.03808	3.8339	0.0406
3.8373	0.03618	3.83576	0.03817	3.8372	0.0408
3.8408	0.03631	3.83918	0.03839	3.8407	0.04109
3.8441	0.03613	3.84265	0.03821	3.8441	0.04109
3.8474	0.03602	3.84611	0.03821	3.8473	0.04109
3.8507	0.03606	3.8496	0.03817	3.8507	0.04109
3.854	0.03606	3.85288	0.03835	3.8541	0.04125
3.8574	0.03606	3.85614	0.03846	3.8575	0.04152
3.8607	0.03615	3.85947	0.03841	3.8607	0.04143
3.864	0.03613	3.86279	0.03839	3.864	0.04134
3.8674	0.03629	3.8662	0.03844	3.8673	0.04128
3.8707	0.03629	3.86958	0.03855	3.8707	0.0413
3.874	0.03615	3.87293	0.03864	3.8741	0.04123
3.8773	0.03604	3.87627	0.03873	3.8775	0.04103
3.8806	0.03606	3.87958	0.03884	3.8808	0.04103
3.8839	0.03615	3.8829	0.03893	3.8842	0.041
3.8874	0.03602	3.88615	0.03905	3.8874	0.041
3.8907	0.03597	3.88951	0.03898	3.8908	0.04103
3.8941	0.036	3.89294	0.03884	3.8941	0.04094
3.8974	0.03606	3.89635	0.03896	3.8974	0.04103
3.9007	0.03618	3.89983	0.03905	3.9007	0.04123
3.9041	0.03611	3.90324	0.03907	3.9042	0.04123
3.9076	0.03593	3.90652	0.03893	3.9076	0.04123
3.911	0.03604	3.90993	0.03898	3.9112	0.04105
3.9144	0.03624	3.91327	0.03878	3.9145	0.04109
3.9178	0.03615	3.91674	0.03884	3.9177	0.04112
3.9212	0.03611	3.92009	0.03862	3.9211	0.04109
3.9246	0.03636	3.92338	0.03853	3.9246	0.04094
3.9279	0.03654	3.9267	0.03855	3.9281	0.04085
3.9313	0.03654	3.92995	0.0386	3.9315	0.0408
3.9347	0.03647	3.93323	0.03848	3.9348	0.04076
3.9381	0.03651	3.93652	0.03866	3.9382	0.0408
3.9415	0.0366	3.9398	0.03862	3.9415	0.04089
3.9447	0.03692	3.94312	0.03875	3.9448	0.04073
3.948	0.03696	3.94645	0.0385	3.9481	0.04091
3.9514	0.03683	3.94987	0.03846	3.9513	0.04103
3.9547	0.03705	3.95319	0.03848	3.9546	0.04121
3.958	0.03703	3.95645	0.03857	3.958	0.0413
3.9615	0.0369	3.95981	0.03841	3.9613	0.04159
3.9647	0.03681	3.96316	0.03855	3.9646	0.04161
3.968	0.03685	3.96655	0.03848	3.9678	0.04161
3.9714	0.03701	3.96993	0.03837	3.9711	0.0417
3.9748	0.03692	3.97337	0.03826	3.9746	0.04179
3.9783	0.03681	3.97685	0.03837	3.9782	0.04182
3.9817	0.03658	3.98031	0.03841	3.9815	0.0422
3.985	0.03651	3.98376	0.03869	3.985	0.0424
3.9884	0.03656	3.98731	0.03884	3.9886	0.04254
3.9918	0.03638	3.9907	0.03896	3.9921	0.04263
3.9954	0.03656	3.99414	0.03923	3.9957	0.04283
3.9988	0.0366	3.99761	0.03947	3.9991	0.04297
4.0021	0.03663	4.00109	0.03932	4.0025	0.04303
4.0055	0.03665	4.0046	0.03943	4.0059	0.04333
4.0089	0.03665	4.00815	0.03965	4.0094	0.04364
4.0121	0.03681	4.01139	0.0397	4.0128	0.04373
4.0155	0.03685	4.01467	0.03983	4.0162	0.04398
4.0188	0.03692	4.01803	0.03988	4.0195	0.04396
4.0222	0.03712	4.02139	0.03988	4.0228	0.04393
4.0256	0.0371	4.02463	0.04011	4.0261	0.04405
4.029	0.03721	4.02793	0.04017	4.0295	0.04416
4.0323	0.03705	4.03133	0.04004	4.0328	0.04421
4.0355	0.03717	4.03466	0.04017	4.0362	0.04448
4.0388	0.03719	4.03795	0.04033	4.0395	0.04479
4.0422	0.03726	4.04124	0.04026	4.0429	0.04486
4.0457	0.03726	4.0444	0.04035	4.0463	0.04484
4.049	0.03726	4.04778	0.04035	4.0495	0.04493
4.0523	0.03744	4.05117	0.04035	4.0528	0.04508
4.0557	0.03751	4.05452	0.04035	4.0562	0.04524
4.059	0.03739	4.0579	0.04022	4.0595	0.04515
4.0625	0.03753	4.06127	0.04002	4.0629	0.04488
4.0659	0.03744	4.06468	0.03988	4.0661	0.04463
4.0693	0.0376	4.06805	0.03995	4.0693	0.04448
4.0727	0.03757	4.07158	0.03988	4.0726	0.04407
4.0761	0.03766	4.07504	0.03986	4.0759	0.04387
4.0796	0.03775	4.07843	0.04002	4.0792	0.04373
4.083	0.0378	4.08186	0.03993	4.0825	0.04351
4.0863	0.0376	4.08526	0.03988	4.0858	0.0433
4.0897	0.0376	4.08864	0.03995	4.089	0.04308
4.0931	0.03773	4.09214	0.04004	4.0924	0.04281
4.0965	0.03784	4.09541	0.04024	4.0958	0.04279
4.0998	0.03791	4.09875	0.04024	4.0992	0.0429
4.1031	0.03805	4.10219	0.04031	4.1025	0.04297
4.1065	0.03807	4.10553	0.04035	4.1058	0.04303
4.1098	0.03816	4.10884	0.04049	4.1092	0.04317
4.1132	0.03816	4.11212	0.04071	4.1125	0.04319
4.1166	0.0382	4.11547	0.04074	4.116	0.04333
4.1199	0.0382	4.11877	0.04078	4.1194	0.04351
4.1232	0.03854	4.1221	0.04085	4.1227	0.04364
4.1265	0.03845	4.12551	0.04076	4.1261	0.04373
4.1299	0.03834	4.12878	0.04062	4.1294	0.0438
4.1334	0.03852	4.1321	0.04053	4.1327	0.04387
4.1366	0.03847	4.13549	0.04074	4.136	0.04418
4.14	0.03859	4.13884	0.04089	4.1394	0.04441
4.1433	0.03847	4.14226	0.04089	4.1429	0.04463
4.1467	0.03832	4.14563	0.0408	4.1464	0.04484
4.1501	0.0382	4.14902	0.04051	4.15	0.04493
4.1535	0.03807	4.15243	0.04042	4.1533	0.04499
4.1569	0.038	4.15591	0.04031	4.1567	0.04506
4.1603	0.03805	4.1594	0.04038	4.1601	0.04531
4.1637	0.03814	4.16276	0.04038	4.1635	0.04536
4.1671	0.03816	4.16614	0.04035	4.167	0.04556
4.1704	0.03802	4.16953	0.04047	4.1705	0.04594
4.1738	0.03807	4.17283	0.04033	4.174	0.04587
4.1772	0.03793	4.17609	0.04015	4.1774	0.04594
4.1806	0.03796	4.17945	0.04011	4.1806	0.04587
4.1841	0.03796	4.18268	0.04002	4.1839	0.04581
4.1874	0.03807	4.18597	0.04015	4.1871	0.04592
4.1908	0.03802	4.18938	0.04031	4.1905	0.0459
4.194	0.03809	4.19276	0.04053	4.1938	0.04592
4.1974	0.03796	4.19614	0.04049	4.1971	0.04581
4.2007	0.038	4.19944	0.04049	4.2005	0.04583
4.2041	0.03798	4.20266	0.04051	4.2038	0.04585
4.2074	0.03775	4.20603	0.04042	4.2071	0.04567
4.2107	0.03766	4.20944	0.04035	4.2103	0.04578
4.2141	0.03769	4.21288	0.0404	4.2137	0.04567
4.2174	0.03764	4.21615	0.04038	4.217	0.04565
4.2207	0.0378	4.21953	0.04049	4.2205	0.04576
4.224	0.0378	4.22291	0.04031	4.2238	0.04572
4.2273	0.03805	4.22629	0.04035	4.2272	0.04574
4.2307	0.03814	4.22966	0.04038	4.2306	0.04572
4.2341	0.03825	4.23299	0.04042	4.234	0.04574
4.2376	0.03829	4.23633	0.04069	4.2375	0.04581
4.241	0.03832	4.23985	0.04085	4.2408	0.04587
4.2444	0.03856	4.24331	0.04105	4.2442	0.0459
4.2478	0.03877	4.24677	0.04116	4.2476	0.04574
4.2511	0.0389	4.25017	0.04132	4.251	0.04583
4.2544	0.03906	4.25358	0.04155	4.2547	0.04599
4.2578	0.03911	4.25692	0.04171	4.2581	0.04608
4.2611	0.03933	4.26036	0.04202	4.2615	0.04603
4.2644	0.03931	4.26362	0.04202	4.2647	0.04614
4.2679	0.03949	4.26695	0.04202	4.2681	0.04623
4.2713	0.0394	4.2703	0.04204	4.2715	0.04628
4.2746	0.03926	4.27373	0.04195	4.2747	0.0463
4.2778	0.03935	4.27705	0.04189	4.2781	0.04628
4.2811	0.03944	4.28043	0.04191	4.2815	0.04632
4.2846	0.03949	4.28369	0.04195	4.2848	0.04648
4.288	0.03951	4.28698	0.04193	4.2882	0.04659
4.2914	0.03951	4.29032	0.04184	4.2913	0.04655
4.2947	0.03951	4.29376	0.04186	4.2945	0.04644
4.2981	0.03931	4.29714	0.04173	4.2979	0.04662
4.3015	0.03938	4.30054	0.04186	4.3012	0.04653
4.3049	0.03913	4.30387	0.04186	4.3046	0.04664
4.3082	0.0392	4.30713	0.0418	4.3081	0.04664
4.3115	0.03929	4.31046	0.04164	4.3115	0.0468
4.315	0.0394	4.31381	0.0415	4.3149	0.04698
4.3184	0.03935	4.31722	0.0413	4.3183	0.04709
4.3219	0.03911	4.32064	0.04125	4.3217	0.04709
4.3252	0.03908	4.32407	0.04112	4.3251	0.04711
4.3286	0.03908	4.32753	0.04107	4.3284	0.04716
4.332	0.03902	4.33098	0.04087	4.3318	0.04736
4.3354	0.03908	4.33433	0.04087	4.3353	0.04736
4.3388	0.03911	4.33766	0.0406	4.3389	0.04756
4.3421	0.03924	4.34098	0.04058	4.3421	0.04768
4.3455	0.03915	4.34446	0.04058	4.3453	0.04783
4.3488	0.03931	4.34787	0.04044	4.3486	0.04781
4.3522	0.03931	4.35139	0.04051	4.352	0.0479
4.3555	0.0392	4.35468	0.04051	4.3553	0.04799
4.3588	0.03929	4.35794	0.04051	4.3587	0.04815
4.3622	0.03922	4.36124	0.04062	4.3621	0.04822
4.3654	0.03926	4.36448	0.04062	4.3655	0.04833
4.3688	0.03924	4.36773	0.04058	4.3689	0.04824
4.3723	0.03926	4.371	0.0406	4.3722	0.04844
4.3756	0.03911	4.37437	0.04071	4.3755	0.04844
4.3789	0.03911	4.37771	0.04067	4.3789	0.0484
4.3822	0.03915	4.38105	0.04069	4.3822	0.04842
4.3855	0.03902	4.3844	0.04085	4.3856	0.0484
4.3888	0.03904	4.38754	0.04085	4.389	0.04826
4.3923	0.03924	4.39086	0.04123	4.3925	0.04842
4.3956	0.03938	4.39433	0.04148	4.3959	0.04829
4.399	0.03962	4.39795	0.04171	4.3991	0.04835
4.4025	0.03987	4.40146	0.04189	4.4025	0.04842
4.4059	0.04014	4.40489	0.04225	4.4059	0.0484
4.4093	0.04023	4.40835	0.04249	4.4092	0.04822
4.4127	0.04044	4.41179	0.04274	4.4127	0.04813
4.416	0.04059	4.41536	0.04308	4.416	0.0482
4.4194	0.04075	4.41886	0.0434	4.4194	0.04822
4.4229	0.04093	4.42231	0.04367	4.4228	0.04817
4.4265	0.04091	4.4257	0.04407	4.4262	0.04817
4.4298	0.04104	4.4291	0.04407	4.4294	0.04801
4.4332	0.04102	4.43245	0.04416	4.4327	0.04804
4.4365	0.04104	4.43572	0.04396	4.4362	0.04795
4.4398	0.04077	4.43902	0.04401	4.4396	0.04777
4.4431	0.04071	4.44232	0.0441	4.443	0.04792
4.4464	0.04073	4.44565	0.04403	4.4463	0.04799
4.4498	0.04084	4.44892	0.04407	4.4495	0.04797
4.4532	0.04066	4.45229	0.04398	4.4529	0.04795
4.4567	0.04075	4.45556	0.04376	4.4562	0.04783
4.4601	0.04071	4.45883	0.04362	4.4597	0.04797
4.4633	0.04077	4.46227	0.04364	4.463	0.04808
4.4666	0.04077	4.46559	0.0436	4.4663	0.0482
4.4699	0.04089	4.46901	0.04362	4.4697	0.04829
4.4732	0.0408	4.47224	0.0438	4.473	0.04838
4.4767	0.04093	4.47557	0.04382	4.4764	0.04862
4.4802	0.04091	4.47898	0.04369	4.4798	0.04867
4.4836	0.04082	4.48236	0.0438	4.4832	0.04889
4.487	0.04071	4.48587	0.04369	4.4865	0.04921
4.4904	0.04084	4.48919	0.04371	4.4899	0.04939
4.4938	0.04077	4.4925	0.04378	4.4935	0.04953
4.4971	0.04084	4.49578	0.04387	4.4969	0.04962
4.5005	0.04075	4.49908	0.04371	4.5002	0.04975
4.5039	0.04068	4.50251	0.04355	4.5036	0.04984
4.5073	0.04075	4.50577	0.04342	4.507	0.05002
4.5108	0.04082	4.50915	0.04328	4.5104	0.05018
4.5141	0.04084	4.51254	0.04337	4.5137	0.0502
4.5174	0.04098	4.51591	0.04322	4.517	0.05022
4.5206	0.04107	4.5193	0.04313	4.5204	0.05025
4.5239	0.04109	4.52254	0.04324	4.5237	0.0502
4.5273	0.04111	4.5258	0.04317	4.5271	0.05013
4.5306	0.04109	4.52913	0.04315	4.5304	0.05029
4.5339	0.04107	4.53254	0.04308	4.5337	0.0504
4.5372	0.04093	4.53598	0.0431	4.537	0.05043
4.5404	0.041	4.53934	0.04315	4.5404	0.05038
4.5438	0.04084	4.54269	0.04315	4.5438	0.05038
4.5471	0.04062	4.54602	0.04317	4.5472	0.05038
4.5504	0.04057	4.54927	0.04292	4.5507	0.05052
4.5537	0.04035	4.55262	0.04288	4.554	0.05047
4.5571	0.04023	4.55597	0.04288	4.5573	0.05049
4.5606	0.04032	4.55938	0.04286	4.5606	0.05031
4.5641	0.04053	4.56278	0.04315	4.5641	0.05052
4.5675	0.0408	4.56623	0.04328	4.5675	0.05054
4.571	0.04104	4.56968	0.04346	4.5708	0.05049
4.5744	0.04152	4.57303	0.04355	4.5742	0.05052
4.578	0.04161	4.57636	0.04364	4.5777	0.05056
4.5815	0.04186	4.57974	0.04373	4.5811	0.05056
4.585	0.04233	4.58316	0.04387	4.5844	0.0507
4.5884	0.04269	4.58659	0.04407	4.5877	0.05063
4.5919	0.04323	4.58993	0.04443	4.591	0.05076
4.5954	0.04352	4.59336	0.04459	4.5944	0.05081
4.5986	0.04355	4.59668	0.04461	4.5979	0.05104
4.6018	0.0435	4.59997	0.04448	4.6012	0.05086
4.6051	0.0435	4.60334	0.04452	4.6045	0.05083
4.6085	0.04337	4.60673	0.04457	4.6078	0.05079
4.612	0.0433	4.61007	0.04459	4.6112	0.05083
4.6153	0.04334	4.61341	0.04461	4.6145	0.05074
4.6186	0.04334	4.6168	0.04452	4.6178	0.05076
4.6219	0.04323	4.62019	0.04457	4.6211	0.05076
4.6252	0.04321	4.62359	0.04466	4.6246	0.05088
4.6286	0.04292	4.627	0.04466	4.6279	0.05097
4.632	0.04287	4.63029	0.04466	4.6314	0.05115
4.63538	0.04294	4.63365	0.0447	4.6347	0.05122
4.63873	0.04292	4.637	0.04468	4.6379	0.0514
4.64215	0.04267	4.64041	0.04461	4.6413	0.05155
4.64553	0.04255	4.64376	0.04457	4.6448	0.05162
4.64888	0.04246	4.64717	0.0445	4.6483	0.05167
4.65215	0.04237	4.65056	0.04437	4.6517	0.05185
4.65542	0.04228	4.65395	0.04428	4.6551	0.05189
4.65878	0.04215	4.65741	0.04423	4.6585	0.05191
4.66218	0.04188	4.66078	0.04419	4.6619	0.05196
4.66568	0.04192	4.66413	0.04403	4.6652	0.05205
4.66903	0.04179	4.66748	0.04394	4.6687	0.05187
4.67241	0.04174	4.67092	0.04385	4.6721	0.052
4.67571	0.04156	4.67448	0.04385	4.6755	0.052
4.67893	0.04159	4.67779	0.04389	4.6789	0.05203
4.68228	0.04161	4.68112	0.04403	4.6823	0.05205
4.68562	0.04147	4.68438	0.0441	4.6857	0.05216
4.68897	0.04143	4.68759	0.04414	4.6889	0.05223
4.6924	0.04156	4.69098	0.04446	4.6923	0.05232
4.69577	0.04174	4.69425	0.04448	4.6955	0.05241
4.69916	0.04179	4.6976	0.04455	4.6989	0.0525
4.70235	0.0419	4.70099	0.04466	4.7024	0.05248
4.70555	0.04215	4.70438	0.04477	4.7056	0.05264
4.70885	0.0421	4.70769	0.04475	4.7089	0.05261
4.7122	0.04217	4.71104	0.04466	4.7123	0.05264
4.71562	0.04226	4.71433	0.04477	4.7155	0.05264
4.71898	0.04235	4.71763	0.04466	4.7189	0.05275
4.72236	0.04253	4.72103	0.04475	4.7222	0.05286
4.7258	0.04273	4.72459	0.04493	4.7255	0.05295
4.72909	0.04278	4.72812	0.04491	4.7289	0.05306
4.73252	0.04285	4.73151	0.04506	4.7323	0.05306
4.73594	0.04307	4.73492	0.04511	4.7358	0.05302
4.73938	0.0431	4.73827	0.0452	4.7392	0.05309
4.74291	0.04316	4.74172	0.04524	4.7425	0.05293
4.74634	0.04337	4.74515	0.04549	4.746	0.05284
4.74985	0.04366	4.74846	0.0457	4.7494	0.05297
4.75325	0.0437	4.75197	0.0457	4.7529	0.05282
4.75658	0.04377	4.75537	0.04579	4.7562	0.05297
4.7599	0.04386	4.75882	0.04579	4.7596	0.05279
4.76316	0.04379	4.76223	0.04574	4.763	0.05279
4.76659	0.04386	4.76542	0.04574	4.7663	0.05277
4.76998	0.04391	4.7687	0.04574	4.7698	0.05266
4.77331	0.04395	4.77204	0.0457	4.7731	0.05279
4.77664	0.04397	4.77542	0.04579	4.7763	0.05279
4.77991	0.04386	4.77882	0.04574	4.7796	0.05297
4.78323	0.04391	4.78214	0.04563	4.7829	0.05327
4.78658	0.04379	4.78548	0.04554	4.7863	0.05324
4.78988	0.04393	4.78874	0.0457	4.7896	0.05367
4.79327	0.04393	4.79209	0.04574	4.793	0.05358
4.79664	0.04404	4.79544	0.04581	4.7963	0.0537
4.80003	0.0442	4.7987	0.04592	4.7996	0.05383
4.80337	0.04404	4.80202	0.04594	4.803	0.05394
4.8067	0.04402	4.80541	0.04603	4.8062	0.05412
4.81008	0.04402	4.80882	0.04612	4.8096	0.05412
4.81348	0.04388	4.81237	0.04599	4.813	0.05417
4.81689	0.04391	4.81572	0.04603	4.8165	0.05424
4.82032	0.04379	4.81903	0.04608	4.8201	0.05426
4.82364	0.04388	4.82236	0.04619	4.8234	0.05444
4.82706	0.04377	4.82575	0.0461	4.8267	0.05437
4.83051	0.04377	4.8292	0.04597	4.83	0.05464
4.83393	0.04366	4.83269	0.04606	4.8334	0.05491
4.83738	0.04346	4.83607	0.04615	4.8368	0.05484
4.84077	0.04348	4.83944	0.04635	4.8404	0.05484
4.8441	0.04341	4.84283	0.04628	4.8439	0.05487
4.84739	0.04339	4.84622	0.04621	4.8473	0.0548
4.85074	0.0435	4.84946	0.04617	4.8506	0.05487
4.85416	0.04348	4.85267	0.04615	4.8539	0.05482
4.85754	0.04348	4.85616	0.04619	4.8572	0.05478
4.86092	0.04341	4.85951	0.04621	4.8606	0.0548
4.86423	0.04341	4.86283	0.04617	4.8639	0.05473
4.86751	0.04348	4.86618	0.04628	4.8673	0.05475
4.87083	0.04359	4.86942	0.04615	4.8707	0.05473
4.87416	0.04359	4.87263	0.04594	4.8741	0.05489
4.8775	0.04361	4.87593	0.04583	4.8773	0.05496
4.88082	0.0437	4.87923	0.04579	4.8805	0.05518
4.88421	0.0437	4.88257	0.04583	4.8838	0.05548
4.88765	0.04368	4.8859	0.04606	4.8872	0.05557
4.89093	0.04375	4.88939	0.04606	4.8906	0.05575
4.89423	0.04384	4.89275	0.04608	4.8939	0.05579
4.89759	0.04384	4.89628	0.04615	4.8972	0.05566
4.901	0.04402	4.89982	0.04608	4.9007	0.05575
4.90439	0.04409	4.9032	0.04606	4.9041	0.05552
4.9078	0.04406	4.90656	0.04628	4.9075	0.05536
4.91119	0.04427	4.91008	0.04657	4.9109	0.05525
4.91456	0.04438	4.91359	0.04653	4.9142	0.05512
4.91791	0.04445	4.91712	0.04664	4.9175	0.05491
4.92126	0.04443	4.9205	0.0468	4.9209	0.05489
4.92461	0.04463	4.92385	0.04673	4.9243	0.05491
4.928	0.04458	4.92716	0.04689	4.9276	0.05494
4.93143	0.04456	4.93046	0.04691	4.9309	0.05498
4.93482	0.04461	4.93369	0.04696	4.9341	0.05507
4.9382	0.04465	4.93694	0.04716	4.9374	0.05516
4.9415	0.04474	4.94025	0.04725	4.9408	0.05525
4.9448	0.04467	4.94355	0.04703	4.9441	0.05532
4.94801	0.04461	4.94689	0.04712	4.9474	0.05548
4.95127	0.04461	4.9502	0.04723	4.9508	0.05541
4.9546	0.04449	4.95349	0.04721	4.9542	0.05534
4.9581	0.0447	4.95686	0.04716	4.9575	0.05536
4.96139	0.04461	4.96021	0.04718	4.9608	0.05554
4.96472	0.04467	4.96352	0.04714	4.9642	0.05554
4.96794	0.04463	4.96699	0.04709	4.9676	0.05577
4.97112	0.04467	4.97044	0.04712	4.971	0.05588
4.97457	0.04474	4.97375	0.04721	4.9746	0.05581
4.97808	0.04476	4.97715	0.04718	4.9781	0.05593
4.98153	0.04503	4.98062	0.04725	4.9816	0.05608
4.98503	0.04519	4.98413	0.04721	4.985	0.05611
4.9886	0.04528	4.98751	0.04736	4.9884	0.05647
4.99204	0.04551	4.99087	0.04739	4.9919	0.05669
4.99539	0.04544	4.9942	0.04759	4.9955	0.05658
4.9988	0.04558	4.99757	0.04768	4.999	0.05656
5.00221	0.04573	5.001	0.04788	5.0024	0.05663
5.00572	0.046	5.00434	0.04804	5.0059	0.0564
5.00937	0.04621	5.00763	0.04797	5.0093	0.05645
5.01269	0.04627	5.01095	0.04797	5.0127	0.05651
5.01599	0.04636	5.01431	0.04797	5.0159	0.0569
5.01933	0.04641	5.01775	0.04813	5.0192	0.05701
5.02268	0.04659	5.02104	0.04804	5.0225	0.05703
5.02601	0.04672	5.02445	0.04799	5.0258	0.05717
5.02951	0.04661	5.02774	0.04806	5.0291	0.05719
5.03281	0.04668	5.03105	0.04799	5.0323	0.05744
5.0361	0.0467	5.03441	0.0479	5.0356	0.05739
5.03946	0.04666	5.03784	0.04788	5.0389	0.05762
5.04281	0.04675	5.04109	0.04795	5.0423	0.05778
5.04612	0.04668	5.04441	0.04813	5.0455	0.05787
5.04939	0.04661	5.04775	0.04818	5.0488	0.05818
5.05263	0.04657	5.05106	0.04818	5.0521	0.05809
5.05595	0.04666	5.05435	0.0482	5.0554	0.05811
5.05935	0.04654	5.0577	0.04829	5.0589	0.05825
5.06275	0.04634	5.06109	0.04824	5.0624	0.05825
5.066	0.04641	5.06456	0.04827	5.0658	0.0585
5.06934	0.04652	5.06795	0.04818	5.0692	0.05859
5.07277	0.04641	5.07141	0.0484	5.0726	0.05895
5.0762	0.0465	5.07479	0.04836	5.076	0.05913
5.07957	0.0463	5.07827	0.04833	5.0795	0.0592
5.08287	0.04643	5.0817	0.0482	5.083	0.05929
5.08629	0.04648	5.08518	0.04827	5.0863	0.05908
5.0897	0.04654	5.08863	0.04838	5.0898	0.05917
5.0931	0.04643	5.09205	0.04845	5.0933	0.05917
5.09644	0.04648	5.09541	0.04851	5.0965	0.05935
5.09978	0.04663	5.09871	0.04851	5.0998	0.05922
5.10313	0.0467	5.10202	0.04847	5.1032	0.05929
5.10644	0.0467	5.10549	0.04869	5.1065	0.05935
5.10975	0.04679	5.10885	0.04872	5.1099	0.05924
5.11311	0.04688	5.11209	0.04894	5.1134	0.05906
5.11644	0.04695	5.11532	0.04896	5.1166	0.05922
5.11973	0.04684	5.11861	0.04917	5.1199	0.05926
5.12304	0.04675	5.122	0.04896	5.1232	0.05933
5.12639	0.04666	5.12539	0.04901	5.1265	0.05904
5.12983	0.04679	5.12866	0.04896	5.1298	0.05933
5.13319	0.04668	5.13196	0.04903	5.1333	0.05929
5.13645	0.0467	5.13533	0.04903	5.1366	0.05958
5.1398	0.0467	5.13863	0.04912	5.1399	0.0596
5.14321	0.0467	5.14199	0.04917	5.1433	0.05949
5.14668	0.04681	5.14531	0.0491	5.1467	0.05947
5.15009	0.04686	5.14872	0.04878	5.15	0.0592
5.15345	0.0467	5.15222	0.04872	5.1535	0.05924
5.1569	0.04681	5.15577	0.0486	5.1568	0.05908
5.16035	0.04688	5.15918	0.04872	5.1603	0.05926
5.16383	0.04709	5.16254	0.04878	5.1638	0.0594
5.16721	0.04691	5.16594	0.04872	5.1674	0.05902
5.17062	0.04695	5.16931	0.04872	5.1707	0.0592
5.17406	0.04679	5.17264	0.04872	5.1739	0.05915
5.17747	0.04684	5.17606	0.04872	5.1773	0.05917
5.18091	0.04679	5.17935	0.04847	5.1807	0.05931
5.18423	0.0467	5.18262	0.04849	5.1841	0.0594
5.18748	0.04657	5.1859	0.04854	5.1874	0.05967
5.1908	0.04693	5.18916	0.04858	5.1907	0.05958
5.19409	0.04684	5.19241	0.04867	5.194	0.05983
5.19748	0.04684	5.1956	0.04854	5.1973	0.0598
5.20087	0.04675	5.19884	0.04847	5.2004	0.05989
5.20421	0.04679	5.20212	0.04849	5.2037	0.06014
5.20746	0.04684	5.20544	0.04833	5.207	0.0601
5.21066	0.04706	5.20885	0.04829	5.2104	0.06005
5.21397	0.0472	5.21224	0.04829	5.2138	0.06003
5.21734	0.04724	5.2155	0.04847	5.2172	0.06003
5.22066	0.04727	5.21879	0.04836	5.2205	0.06003
5.22396	0.04738	5.22212	0.04842	5.2239	0.06007
5.2274	0.04724	5.22566	0.04858	5.2273	0.06044
5.23085	0.04704	5.22914	0.04858	5.2307	0.06046
5.23423	0.04718	5.23269	0.04876	5.2342	0.06062
5.23749	0.04718	5.23624	0.04883	5.23768	0.06098
5.24082	0.04733	5.23981	0.04901	5.24103	0.0612
5.24422	0.04747	5.24345	0.04917	5.24449	0.06111
5.24771	0.04736	5.24685	0.04935	5.24795	0.06138
5.25122	0.04718	5.25025	0.04948	5.25143	0.06152
5.25456	0.04724	5.25373	0.04951	5.25479	0.06177
5.25799	0.04722	5.25734	0.04962	5.25812	0.06199
5.26146	0.04706	5.26092	0.04973	5.26151	0.06217
5.26477	0.04706	5.26426	0.04969	5.2649	0.06215
5.26816	0.04733	5.26759	0.04987	5.2683	0.06231
5.27146	0.0472	5.27087	0.05005	5.27173	0.06246
5.27482	0.04715	5.27412	0.05014	5.275	0.06242
5.27818	0.04702	5.27748	0.05009	5.27832	0.06242
5.28148	0.04706	5.28076	0.05023	5.28165	0.06276
5.28499	0.04706	5.28412	0.05027	5.28496	0.06278
5.28834	0.0472	5.28746	0.05018	5.28832	0.06294
5.29162	0.0472	5.29087	0.05018	5.29167	0.06296
5.29492	0.04733	5.29415	0.05027	5.29507	0.06305
5.29819	0.04754	5.29742	0.05036	5.29851	0.06321
5.3016	0.04754	5.30063	0.05061	5.30194	0.06339
5.30496	0.04763	5.30389	0.05059	5.30541	0.0635
5.30839	0.04772	5.30728	0.05059	5.30863	0.06314
5.3118	0.04778	5.3108	0.05065	5.31195	0.06291
5.31519	0.04783	5.31415	0.05059	5.31534	0.06276
5.31866	0.04778	5.31749	0.05034	5.31873	0.06246
5.32194	0.04787	5.32081	0.05034	5.32214	0.06235
5.32526	0.04774	5.32421	0.0505	5.32538	0.06222
5.32863	0.04774	5.32764	0.05045	5.32873	0.06186
5.33205	0.04772	5.33101	0.05041	5.33202	0.0617
5.33555	0.04769	5.33435	0.05036	5.33527	0.06127
5.33908	0.0479	5.3377	0.05027	5.33848	0.06104
5.34238	0.04787	5.34115	0.05027	5.34178	0.06089
5.34568	0.04801	5.34453	0.05025	5.34509	0.06131
5.34897	0.04803	5.34786	0.05023	5.34845	0.06145
5.35229	0.04814	5.35111	0.05036	5.35184	0.06152
5.35567	0.04821	5.35443	0.05059	5.35524	0.06172
5.35896	0.04839	5.35779	0.05059	5.35858	0.06181
5.36229	0.04853	5.36112	0.05059	5.36184	0.06177
5.36569	0.04846	5.36446	0.05074	5.36508	0.06179
5.36905	0.04851	5.36784	0.05099	5.36843	0.06183
5.37237	0.04862	5.37128	0.05106	5.37179	0.0624
5.37554	0.04869	5.37472	0.05102	5.37523	0.06264
5.37888	0.04866	5.37804	0.05104	5.37854	0.06264
5.38225	0.04875	5.38144	0.05111	5.38195	0.06267
5.3856	0.04889	5.38473	0.05122	5.38526	0.06278
5.38898	0.04891	5.38804	0.05122	5.38853	0.063
5.39247	0.04875	5.3914	0.05122	5.39192	0.06325
5.3959	0.04864	5.39487	0.05129	5.39528	0.06352
5.39924	0.04864	5.39832	0.0514	5.39875	0.06375
5.40262	0.04882	5.40164	0.05126	5.40229	0.06436
5.40606	0.04882	5.40501	0.05106	5.40582	0.06467
5.40956	0.04884	5.40828	0.05095	5.40933	0.06481
5.41296	0.04866	5.4116	0.05077	5.41276	0.06479
5.41637	0.04862	5.41511	0.05065	5.41611	0.0651
5.41977	0.04857	5.41845	0.05059	5.41948	0.06526
5.42331	0.04844	5.42178	0.05054	5.42292	0.06542
5.4267	0.04819	5.42522	0.05061	5.42642	0.06548
5.4299	0.04833	5.42865	0.05054	5.4297	0.06546
5.43322	0.04837	5.43193	0.05056	5.43301	0.06551
5.43661	0.04837	5.4352	0.05041	5.43641	0.0658
5.4401	0.04833	5.43847	0.05054	5.43975	0.06591
5.44347	0.04844	5.44176	0.05059	5.44308	0.06598
5.44675	0.04837	5.44517	0.05086	5.4463	0.06587
5.45004	0.04835	5.44871	0.05102	5.44952	0.06598
5.45333	0.04826	5.45204	0.05104	5.45287	0.066
5.45672	0.04812	5.45534	0.05111	5.45621	0.06589
5.45993	0.04817	5.45867	0.05097	5.45968	0.06591
5.46325	0.04828	5.46201	0.0509	5.46301	0.066
5.46656	0.04821	5.46531	0.05097	5.46635	0.06605
5.46998	0.04821	5.4687	0.0509	5.46967	0.06598
5.47337	0.04808	5.47203	0.05088	5.4729	0.06591
5.47673	0.0481	5.47559	0.05095	5.47632	0.06575
5.47999	0.04801	5.47906	0.05095	5.47968	0.06562
5.48325	0.04796	5.48252	0.05081	5.48312	0.06566
5.48664	0.04812	5.48583	0.05099	5.48662	0.06562
5.49007	0.04844	5.48905	0.05108	5.49008	0.06551
5.49347	0.04862	5.4925	0.05097	5.49361	0.06548
5.49686	0.04866	5.49596	0.05111	5.49694	0.06539
5.50033	0.04869	5.49937	0.05111	5.50022	0.06533
5.50379	0.04882	5.50284	0.05122	5.50362	0.06537
5.50718	0.04878	5.50625	0.05138	5.50702	0.06551
5.51058	0.049	5.50965	0.05138	5.51056	0.06535
5.51387	0.04902	5.5129	0.0514	5.51393	0.06537
5.51724	0.04902	5.5162	0.05142	5.51722	0.06542
5.52057	0.04918	5.51955	0.05147	5.52053	0.06539
5.52407	0.04911	5.52286	0.05138	5.52373	0.06548
5.52749	0.04902	5.52625	0.0514	5.52703	0.06555
5.53088	0.04882	5.52957	0.05147	5.53033	0.06575
5.53423	0.04882	5.53293	0.05153	5.53368	0.06598
5.5375	0.04907	5.53635	0.05174	5.53704	0.06612
5.5408	0.04918	5.53963	0.05167	5.54037	0.06614
5.54424	0.0492	5.5429	0.0516	5.54384	0.06614
5.54754	0.04923	5.54619	0.05171	5.54711	0.06643
5.5508	0.04918	5.54952	0.05169	5.55034	0.06652
5.55412	0.04918	5.55298	0.05171	5.55363	0.06663
5.55747	0.04914	5.55634	0.0518	5.55695	0.06668
5.56086	0.04923	5.55975	0.05189	5.56053	0.0667
5.56415	0.04929	5.56316	0.0518	5.56402	0.06695
5.56737	0.04941	5.56658	0.05187	5.56739	0.06695
5.5708	0.04943	5.57005	0.05192	5.57074	0.06704
5.57419	0.04923	5.57342	0.05194	5.57415	0.06702
5.57769	0.04923	5.57675	0.05198	5.57754	0.06706
5.58105	0.04943	5.58012	0.05203	5.58094	0.06718
5.58444	0.04945	5.58371	0.05207	5.58437	0.06724
5.58788	0.0495	5.58722	0.05198	5.58783	0.06727
5.59133	0.04957	5.59055	0.05201	5.59124	0.06745
5.59489	0.04941	5.59384	0.05194	5.59472	0.0676
5.59823	0.04938	5.59713	0.05176	5.59801	0.06794
5.60166	0.04934	5.60045	0.05189	5.60128	0.06799
5.60502	0.04959	5.60381	0.0518	5.60449	0.06814
5.60838	0.04966	5.60708	0.05174	5.60783	0.06817
5.6117	0.04981	5.61037	0.05162	5.61119	0.06844
5.61498	0.04975	5.61374	0.05151	5.61464	0.06846
5.6182	0.04975	5.61713	0.05133	5.61789	0.06853
5.62156	0.04963	5.62038	0.05115	5.62118	0.06846
5.6248	0.04963	5.62368	0.05115	5.62441	0.06851
5.62825	0.04975	5.62698	0.05115	5.62777	0.06848
5.6315	0.04999	5.63035	0.05106	5.63109	0.0686
5.63482	0.0502	5.63375	0.05113	5.63447	0.06835
5.63813	0.05031	5.63707	0.05113	5.6378	0.06826
5.64156	0.05026	5.64054	0.05147	5.64126	0.06814
5.645	0.05029	5.64391	0.05158	5.64478	0.06823
5.64837	0.05038	5.64728	0.05165	5.64822	0.06812
5.6518	0.05049	5.65065	0.05189	5.6516	0.06814
5.65524	0.05051	5.65406	0.05226	5.65494	0.06805
5.65863	0.05069	5.65752	0.05264	5.65836	0.0681
5.66212	0.05092	5.66093	0.0528	5.66188	0.06817
5.66551	0.05092	5.66442	0.05311	5.66541	0.0681
5.66898	0.05105	5.66782	0.05354	5.66885	0.06814
5.67228	0.05099	5.6712	0.05374	5.67222	0.06832
5.67566	0.05103	5.67478	0.05392	5.67566	0.06846
5.67908	0.05112	5.67804	0.05392	5.67909	0.06862
5.68243	0.05128	5.68137	0.05401	5.68229	0.06846
5.68588	0.05128	5.68472	0.05408	5.68563	0.06864
5.68918	0.05137	5.68825	0.05415	5.68885	0.06862
5.69247	0.05141	5.6917	0.05419	5.69224	0.06871
5.6958	0.05137	5.6951	0.05406	5.69558	0.06862
5.69915	0.05123	5.69838	0.05413	5.69897	0.06855
5.7024	0.0513	5.70166	0.05408	5.70231	0.06871
5.70574	0.05121	5.70502	0.05395	5.70555	0.06873
5.70911	0.05121	5.70841	0.05399	5.70879	0.06862
5.71244	0.05128	5.7117	0.05406	5.71206	0.06866
5.71575	0.0513	5.71501	0.05417	5.71529	0.0686
5.71907	0.0513	5.71838	0.05419	5.71874	0.06869
5.72239	0.05132	5.72174	0.05428	5.72203	0.06846
5.72579	0.05103	5.72501	0.05401	5.72546	0.06878
5.72925	0.05089	5.72827	0.05372	5.72888	0.06896
5.73263	0.05092	5.7315	0.05354	5.7324	0.06914
5.73606	0.05092	5.73486	0.05347	5.73576	0.06936
5.7395	0.05083	5.73821	0.05329	5.73903	0.06923
5.74288	0.05071	5.7416	0.05313	5.74245	0.06929
5.74628	0.05067	5.745	0.05291	5.74586	0.06932
5.74975	0.05049	5.74834	0.05257	5.74939	0.0695
5.75316	0.05033	5.75167	0.05237	5.75297	0.06961
5.75649	0.0502	5.75498	0.05228	5.75629	0.06981
5.75988	0.05008	5.75843	0.05214	5.7597	0.06999
5.7632	0.05017	5.76182	0.0523	5.76303	0.06997
5.76663	0.05011	5.76515	0.0525	5.76635	0.07008
5.7701	0.05013	5.76849	0.05273	5.76961	0.0702
5.77341	0.0502	5.77183	0.05268	5.77303	0.07015
5.77661	0.05015	5.77528	0.05273	5.77639	0.07029
5.77991	0.05038	5.7786	0.0528	5.77978	0.07031
5.78328	0.05033	5.78191	0.05282	5.78314	0.07033
5.7866	0.05047	5.78515	0.053	5.78651	0.07026
5.78987	0.05056	5.7885	0.05302	5.78975	0.07047
5.79325	0.05056	5.79189	0.05295	5.79309	0.07042
5.79655	0.05065	5.79519	0.05291	5.79642	0.07062
5.79998	0.05065	5.79855	0.05293	5.79974	0.0706
5.80322	0.05067	5.80186	0.05282	5.80318	0.07056
5.80649	0.05067	5.8052	0.05282	5.80653	0.0706
5.80987	0.05076	5.80864	0.05304	5.80982	0.0706
5.81328	0.05101	5.81207	0.05313	5.81323	0.07062
5.81676	0.05103	5.81543	0.05325	5.81658	0.07065
5.82028	0.05126	5.81881	0.05329	5.81998	0.07071
5.8237	0.05132	5.82228	0.0534	5.82331	0.07062
5.82709	0.05139	5.8259	0.05352	5.82673	0.0706
5.8304	0.05155	5.82938	0.05379	5.83016	0.07062
5.83387	0.05166	5.8327	0.05392	5.83362	0.0706
5.8373	0.05189	5.83592	0.05399	5.83709	0.07067
5.84075	0.05207	5.83934	0.05415	5.84044	0.07067
5.84415	0.0522	5.84272	0.05422	5.84376	0.07056
5.84757	0.05218	5.84614	0.05437	5.84705	0.07053
5.85099	0.05222	5.84938	0.05433	5.85032	0.07074
5.85424	0.05222	5.85284	0.0544	5.85369	0.07065
5.85747	0.05234	5.85619	0.05446	5.8571	0.07074
5.8608	0.05247	5.8595	0.05446	5.86038	0.07087
5.8642	0.05243	5.86276	0.05433	5.86366	0.07085
5.86767	0.05245	5.86602	0.05415	5.86695	0.07096
5.87102	0.05256	5.86942	0.05417	5.87025	0.07085
5.87435	0.05263	5.87288	0.05417	5.87368	0.07076
5.87763	0.05274	5.87623	0.05419	5.87701	0.07076
5.88095	0.05286	5.87971	0.05417	5.88037	0.07087
5.88423	0.05297	5.88301	0.05399	5.88374	0.07114
5.88755	0.05283	5.88628	0.05406	5.88714	0.07101
5.89101	0.05279	5.88952	0.05392	5.89063	0.07101
5.89436	0.05252	5.89286	0.05399	5.89401	0.07101
5.89771	0.05232	5.89638	0.05399	5.89736	0.07094
5.90107	0.05211	5.89985	0.05404	5.90074	0.07119
5.90439	0.05198	5.90328	0.05408	5.90419	0.0713
5.90769	0.05168	5.90673	0.05404	5.90769	0.07146
5.91097	0.0515	5.91012	0.05386	5.91098	0.07162
5.91433	0.05121	5.91365	0.05388	5.91437	0.0718
5.91765	0.05094	5.91698	0.05386	5.9178	0.07198
5.9211	0.05065	5.92036	0.05379	5.92125	0.0718
5.92452	0.05062	5.92381	0.05368	5.92469	0.07186
5.92781	0.05047	5.92725	0.05377	5.92797	0.07216
5.93112	0.05047	5.93065	0.05377	5.93121	0.07229
5.93441	0.05044	5.93405	0.05359	5.93458	0.07247
5.9378	0.05053	5.93722	0.05352	5.93799	0.07225
5.94122	0.05042	5.94056	0.05343	5.94141	0.07218
5.94455	0.05044	5.94379	0.05347	5.94465	0.07231
5.9479	0.05031	5.9472	0.05372	5.94796	0.07238
5.95131	0.05038	5.95047	0.05379	5.95129	0.07227
5.95474	0.05044	5.95372	0.0539	5.95461	0.0722
5.95805	0.05062	5.95705	0.05397	5.9579	0.0724
5.96133	0.05044	5.96038	0.05406	5.96123	0.07259
5.96462	0.05042	5.96372	0.0539	5.96457	0.07256
5.96797	0.05049	5.9671	0.05392	5.96799	0.07261
5.97141	0.05049	5.97028	0.05406	5.97139	0.07259
5.97491	0.05062	5.97367	0.05422	5.97481	0.07268
5.97831	0.05112	5.97708	0.05428	5.9781	0.07279
5.9818	0.05141	5.98065	0.05446	5.98149	0.07259
5.98527	0.05175	5.98405	0.05455	5.98493	0.07268
5.98867	0.05202	5.98749	0.05449	5.98836	0.07292
5.99216	0.05229	5.99093	0.05462	5.99189	0.07295
5.99557	0.05225	5.99431	0.05473	5.99541	0.07308
5.99902	0.05252	5.99771	0.05485	5.99883	0.07299
6.00259	0.05277	6.00119	0.05503	6.00223	0.07297
6.00618	0.05292	6.00456	0.05501	6.00562	0.07288
6.00966	0.05313	6.00797	0.05514	6.009	0.07304
6.01295	0.05322	6.01137	0.05514	6.01235	0.0731
6.01621	0.0529	6.01472	0.05514	6.01571	0.07304
6.01948	0.05288	6.01796	0.05505	6.01905	0.07322
6.02278	0.05281	6.02124	0.05503	6.02243	0.07322
6.02612	0.05272	6.02451	0.05512	6.02582	0.07306
6.0295	0.05261	6.02784	0.05512	6.0291	0.07295
6.03283	0.05274	6.03116	0.05519	6.03236	0.07277
6.0362	0.05286	6.03449	0.05528	6.0356	0.07299
6.03947	0.05292	6.03779	0.05525	6.03886	0.07313
6.04274	0.05306	6.04114	0.05555	6.04219	0.07324
6.04604	0.05306	6.04448	0.05546	6.04559	0.07313
6.04933	0.05301	6.04775	0.0555	6.04894	0.0731
6.05264	0.05319	6.05104	0.05573	6.05228	0.07317
6.05604	0.05313	6.05441	0.05579	6.05557	0.07333
6.05959	0.05306	6.05786	0.05579	6.05889	0.07344
6.06297	0.05317	6.06123	0.05582	6.06225	0.07369
6.0662	0.05308	6.06464	0.0557	6.06562	0.07394
6.06958	0.0531	6.06822	0.05564	6.06894	0.07414
6.07298	0.05295	6.07164	0.05541	6.07238	0.07407
6.07644	0.05283	6.07496	0.05561	6.07592	0.07419
6.07975	0.05272	6.07823	0.05539	6.07941	0.07425
6.08308	0.05265	6.0816	0.05555	6.08281	0.07448
6.08643	0.05265	6.08506	0.05543	6.0861	0.07466
6.08985	0.05256	6.08857	0.05539	6.08941	0.07488
6.09322	0.05238	6.09198	0.0553	6.09288	0.07477
6.09643	0.05236	6.09525	0.05525	6.09627	0.07488
6.09973	0.05234	6.09859	0.05519	6.09963	0.07484
6.103	0.05238	6.10195	0.05532	6.10303	0.07479
6.10632	0.05234	6.10517	0.05519	6.10638	0.07493
6.10961	0.05238	6.10846	0.05534	6.10972	0.07506
6.11293	0.05247	6.11181	0.05521	6.11304	0.07504
6.11634	0.05254	6.11522	0.05532	6.1163	0.07506
6.11964	0.05241	6.11859	0.05541	6.11957	0.07506
6.123	0.05238	6.12192	0.05555	6.1229	0.07506
6.12637	0.05238	6.12519	0.05557	6.12634	0.075
6.12974	0.05256	6.12848	0.05557	6.12978	0.07493
6.13315	0.05272	6.13181	0.0557	6.13317	0.07491
6.13655	0.0527	6.13524	0.05582	6.13651	0.07482
6.13998	0.05286	6.13855	0.05577	6.13975	0.07488
6.14349	0.05301	6.142	0.05604	6.14315	0.07482
6.14695	0.05331	6.14541	0.05618	6.14664	0.07486
6.15026	0.05333	6.14891	0.05629	6.15001	0.07511
6.15356	0.05324	6.15232	0.05647	6.15339	0.07522
6.15699	0.05353	6.15573	0.05654	6.15677	0.07531
6.16042	0.05371	6.15911	0.05665	6.1602	0.07554
6.16399	0.05385	6.16246	0.05676	6.16362	0.07563
6.16738	0.05414	6.16586	0.05703	6.16686	0.07592
6.17075	0.05423	6.1693	0.05701	6.17027	0.07597
6.17411	0.0543	6.17272	0.05688	6.17362	0.0761
6.17754	0.05425	6.17622	0.05697	6.17702	0.07621
6.1809	0.05421	6.17949	0.05692	6.18047	0.07633
6.18417	0.05401	6.18278	0.05703	6.18378	0.07635
6.18749	0.0541	6.18606	0.05712	6.18709	0.07615
6.19085	0.0543	6.18947	0.05701	6.19045	0.07626
6.1942	0.05434	6.19284	0.05694	6.19374	0.07619
6.19757	0.05437	6.19617	0.05683	6.19704	0.07608
6.20084	0.05455	6.19957	0.05681	6.20033	0.07594
6.20413	0.05446	6.20293	0.0569	6.20376	0.07588
6.20744	0.0545	6.20631	0.05708	6.20708	0.07588
6.21076	0.05455	6.20965	0.05726	6.21039	0.07597
6.21417	0.05461	6.21292	0.05733	6.21371	0.07597
6.21747	0.05475	6.21619	0.05751	6.21707	0.07592
6.2208	0.05491	6.21958	0.05757	6.2203	0.07588
6.22421	0.05484	6.22293	0.05753	6.22354	0.07592
6.22762	0.05475	6.22635	0.05753	6.22706	0.07592
6.23116	0.05452	6.22975	0.05739	6.23053	0.07621
6.23447	0.05443	6.23317	0.05744	6.23415	0.07633
6.23777	0.0543	6.23653	0.05737	6.23768	0.07646
6.24119	0.05423	6.23993	0.05721	6.24096	0.07655
6.24465	0.05416	6.24334	0.05701	6.24429	0.07671
6.24817	0.05414	6.24664	0.05697	6.24778	0.0768
6.25156	0.05419	6.25	0.0569	6.25136	0.07698
6.25493	0.05412	6.25349	0.05676	6.25471	0.07712
6.25828	0.05405	6.257	0.05658	6.25823	0.07712
6.26166	0.05419	6.26042	0.05654	6.26176	0.07712
6.26505	0.0543	6.26365	0.05649	6.26519	0.07716
6.26831	0.05434	6.26696	0.05652	6.26864	0.07727
6.27169	0.05448	6.27035	0.05658	6.27193	0.07734
6.27505	0.05457	6.27375	0.05676	6.27512	0.0775
6.27845	0.05461	6.2771	0.05667	6.2785	0.07781
6.28171	0.05473	6.2804	0.05685	6.28186	0.07775
6.28502	0.05479	6.28382	0.05685	6.28523	0.07784
6.28826	0.05473	6.28716	0.05685	6.2884	0.07799
6.29157	0.05477	6.29041	0.05681	6.29183	0.07802
6.29494	0.05484	6.29368	0.05679	6.29513	0.07836
6.29835	0.05495	6.29702	0.05701	6.2984	0.07851
6.30177	0.05482	6.30037	0.05708	6.30168	0.07851
6.305	0.055	6.30366	0.0573	6.30499	0.07845
6.30835	0.05493	6.30704	0.05755	6.30828	0.07829
6.31166	0.05507	6.31051	0.05755	6.31171	0.07818
6.31497	0.055	6.31397	0.05782	6.31509	0.07779
6.31839	0.05488	6.31727	0.05787	6.31852	0.07772
6.32175	0.05491	6.32057	0.05796	6.32188	0.0775
6.32525	0.05497	6.32397	0.05796	6.3253	0.07718
6.3287	0.05502	6.32749	0.05814	6.32856	0.07705
6.33215	0.05518	6.33091	0.05812	6.33194	0.07685
6.33552	0.05491	6.33436	0.05805	6.33534	0.07667
6.33881	0.05495	6.33776	0.05807	6.33872	0.07662
6.34224	0.05491	6.34118	0.05803	6.34202	0.07657
6.34556	0.05497	6.34448	0.05803	6.34539	0.07671
6.34895	0.05473	6.3478	0.05814	6.34873	0.07687
6.35239	0.05484	6.35105	0.05816	6.35205	0.07718
6.35577	0.05479	6.35448	0.05836	6.35536	0.07723
6.35912	0.05475	6.3579	0.05841	6.35861	0.07748
6.36235	0.05461	6.36134	0.05859	6.36197	0.0777
6.36555	0.05459	6.36466	0.05866	6.36529	0.07793
6.3688	0.05434	6.36792	0.05879	6.36865	0.07818
6.37211	0.05455	6.37115	0.05866	6.37202	0.0784
6.37542	0.05455	6.3745	0.05877	6.37525	0.07854
6.37872	0.05461	6.37794	0.05893	6.37855	0.07856
6.38204	0.05461	6.38134	0.05863	6.38182	0.07865
6.38541	0.05464	6.38457	0.05848	6.38519	0.07878
6.38864	0.05464	6.38793	0.05843	6.38863	0.07876
6.39203	0.05484	6.39132	0.05823	6.39211	0.07874
6.39535	0.05504	6.39481	0.05839	6.39563	0.07867
6.39878	0.05534	6.39822	0.0585	6.39905	0.07863
6.40239	0.05545	6.40161	0.05839	6.40252	0.07863
6.40596	0.05563	6.40505	0.05857	6.40604	0.0784
6.40947	0.05576	6.4085	0.05868	6.40945	0.07831
6.4129	0.0559	6.41191	0.05854	6.41283	0.0782
6.41636	0.05603	6.41534	0.05854	6.4163	0.07822
6.41984	0.05608	6.41875	0.05886	6.41967	0.07842
6.42324	0.05628	6.42223	0.05886	6.42316	0.07833
6.42666	0.0566	6.42554	0.0589	6.42657	0.07824
6.43002	0.05671	6.42891	0.05897	6.42979	0.07847
6.43341	0.05664	6.43217	0.05888	6.43303	0.07847
6.43684	0.05664	6.43543	0.05872	6.4363	0.07867
6.44022	0.05673	6.4387	0.05872	6.43963	0.07874
6.44346	0.0568	6.44204	0.0587	6.44292	0.07872
6.44672	0.05673	6.44535	0.05881	6.44624	0.07869
6.45008	0.05676	6.44872	0.05884	6.44965	0.07896
6.45343	0.0568	6.45198	0.05884	6.45297	0.07901
6.45682	0.05685	6.45519	0.05886	6.45645	0.07883
6.46014	0.05673	6.45851	0.05888	6.4597	0.07885
6.46352	0.05649	6.46188	0.0589	6.46297	0.07899
6.46676	0.05633	6.46524	0.05897	6.46636	0.07905
6.47009	0.05646	6.46863	0.05906	6.46973	0.0791
6.47334	0.05653	6.47199	0.05911	6.47315	0.07901
6.47659	0.05635	6.47546	0.05918	6.47663	0.07892
6.47988	0.05637	6.47887	0.05913	6.48004	0.07921
6.48324	0.05649	6.48236	0.05922	6.48344	0.07951
6.4866	0.05653	6.48582	0.05922	6.48677	0.07973
6.49009	0.05655	6.48922	0.05938	6.49016	0.07975
6.49351	0.05662	6.49266	0.05924	6.49358	0.07991
6.49694	0.05673	6.49611	0.05947	6.49704	0.07998
6.50029	0.05678	6.49963	0.0596	6.50046	0.0802
6.50372	0.05698	6.50301	0.05963	6.50386	0.08027
6.50712	0.05687	6.50622	0.05967	6.50733	0.08041
6.51052	0.05694	6.50948	0.05983	6.51078	0.08061
6.51391	0.05716	6.51276	0.05987	6.51403	0.08077
6.51728	0.05705	6.51618	0.06003	6.51728	0.08075
6.52065	0.05698	6.51952	0.05996	6.52059	0.08095
6.52408	0.05696	6.52278	0.06035	6.52404	0.08081
6.52743	0.05689	6.52612	0.06035	6.52748	0.08095
6.53069	0.05685	6.5295	0.06064	6.5308	0.08104
6.53402	0.05689	6.53281	0.06064	6.53409	0.08117
6.53741	0.057	6.53622	0.0606	6.53737	0.08117
6.54087	0.05709	6.53952	0.06044	6.54067	0.08117
6.54422	0.05723	6.54292	0.06055	6.54404	0.08138
6.54758	0.05707	6.54643	0.06042	6.54731	0.08135
6.5509	0.05696	6.5498	0.0606	6.55067	0.08149
6.55426	0.05709	6.55314	0.06064	6.55398	0.08165
6.55768	0.0573	6.55644	0.06082	6.55745	0.08142
6.56108	0.05739	6.5598	0.0608	6.56074	0.08111
6.56446	0.05734	6.56319	0.0608	6.56409	0.08097
6.56781	0.0573	6.56657	0.06062	6.5674	0.08065
6.57117	0.05723	6.56995	0.06051	6.57078	0.0805
6.57462	0.05712	6.57324	0.06048	6.57428	0.08027
6.57796	0.05694	6.57662	0.0608	6.57782	0.08027
6.58134	0.05694	6.58009	0.06071	6.58115	0.08025
6.58469	0.05707	6.58351	0.0608	6.58454	0.08014
6.58805	0.05712	6.58699	0.06087	6.5879	0.08
6.5915	0.05718	6.59029	0.06089	6.59134	0.07984
6.59484	0.05714	6.59365	0.06091	6.59477	0.07978
6.59814	0.05712	6.59704	0.06098	6.59815	0.08002
6.60142	0.05714	6.6004	0.06123	6.60148	0.0802
6.60482	0.05727	6.60383	0.06138	6.60488	0.08041
6.60819	0.05732	6.60721	0.06156	6.60821	0.08056
6.6115	0.05748	6.61043	0.06177	6.61157	0.08081
6.61483	0.05759	6.61376	0.06184	6.61485	0.08079
6.6181	0.05757	6.6171	0.06204	6.61818	0.08063
6.62148	0.0577	6.62045	0.06222	6.62155	0.08065
6.62486	0.05777	6.62371	0.0622	6.62489	0.08075
6.62826	0.05766	6.62698	0.06215	6.6282	0.08088
6.63161	0.0577	6.63037	0.06199	6.63142	0.08113
6.63501	0.05775	6.63368	0.06197	6.63475	0.08113
6.63832	0.05797	6.63696	0.06179	6.63808	0.08102
6.6417	0.05797	6.6403	0.06184	6.64142	0.08122
6.64513	0.058	6.64371	0.06175	6.64491	0.08138
6.64855	0.05788	6.64718	0.06184	6.6483	0.08138
6.65196	0.05788	6.65063	0.0619	6.65163	0.08167
6.65538	0.05791	6.65413	0.06179	6.65501	0.08196
6.65873	0.05763	6.65762	0.06186	6.6584	0.08228
6.66221	0.05761	6.66103	0.06181	6.66205	0.08248
6.66555	0.05775	6.6645	0.06193	6.6656	0.08257
6.66892	0.05759	6.66785	0.06213	6.66904	0.08271
6.67226	0.05739	6.67135	0.06229	6.67235	0.08302
6.67562	0.05741	6.67482	0.06233	6.67572	0.08336
6.67898	0.05734	6.67818	0.06238	6.67914	0.08345
6.68242	0.05752	6.68152	0.06269	6.68259	0.08365
6.68568	0.05766	6.68494	0.06269	6.68601	0.08388
6.68896	0.05782	6.68836	0.0628	6.68936	0.08388
6.69234	0.05782	6.69161	0.06292	6.69279	0.08395
6.69576	0.05791	6.69479	0.06312	6.6962	0.08397
6.69898	0.05786	6.69811	0.06346	6.69935	0.08415
6.7023	0.05779	6.70148	0.0635	6.70266	0.0841
6.70561	0.05779	6.70493	0.06355	6.7059	0.08417
6.70893	0.05793	6.70833	0.06326	6.70937	0.08404
6.71245	0.05786	6.71167	0.06308	6.71277	0.08381
[truncated: 3,992 more rows]
