# Supplementary material for: Study on the anti-slide mechanism of double-row circular pile by model test using PIV, transparent soil material and 3D printing technology
Source: PLoS One. 2024 Sep 25;19(9):e0309727. doi: 10.1371/journal.pone.0309727 (PMC11423988; doi:10.1371/journal.pone.0309727)
Supplement: S1 Appendix — Appendix Ⅰ S1 1st test image. Appendix Ⅰ S2 2nd test image. Appendix Ⅰ S3 3rd test image. Appendix Ⅰ S4 4th test image. Appendix Ⅰ S5 5th test image. Appendix Ⅰ S6 6th test image. Appendix Ⅰ S7 7th test image. Appendix Ⅰ S8 8th test image. Appendix Ⅰ S9 9th test image. Appendix Ⅰ S10 10th test image. Appendix Ⅰ S11 11th test image. Appendix Ⅰ S12 12th test image. Appendix Ⅰ S13 13th test image. Appendix Ⅰ S14 14th test image. Appendix Ⅰ S15 15th test image. Appendix Ⅰ S16 16th test image. Appendix Ⅰ S17 17th test image. Appendix Ⅰ S18 18th test image. Appendix Ⅰ S19 19th test image. Appendix Ⅰ S20 20th test image. (ZIP) [file pone.0309727.s002.zip]

Archive with 20 entries (20 files):
- Appendix I S1.tif
- Appendix I S2.tif
- Appendix I S3.tif
- Appendix I S4.tif
- Appendix I S5.tif
- Appendix I S6.tif
- Appendix I S7.tif
- Appendix I S8.tif
- Appendix I S9.tif
- Appendix I S10.tif
- Appendix I S11.tif
- Appendix I S12.tif
- Appendix I S13.tif
- Appendix I S14.tif
- Appendix I S15.tif
- Appendix I S16.tif
- Appendix I S17.tif
- Appendix I S18.tif
- Appendix I S19.tif
- Appendix I S20.tif
