# Supplementary material for: Study on the anti-slide mechanism of double-row circular pile by model test using PIV, transparent soil material and 3D printing technology
Source: PLoS One. 2024 Sep 25;19(9):e0309727. doi: 10.1371/journal.pone.0309727 (PMC11423988; doi:10.1371/journal.pone.0309727)
Supplement: S2 Appendix — Appendix Ⅱ S1 1st test image. Appendix Ⅱ S2 2nd test image. Appendix Ⅱ S3 3rd test image. Appendix Ⅱ S4 4th test image. Appendix Ⅱ S5 5th test image. (ZIP) [file pone.0309727.s003.zip]

Archive with 5 entries (5 files):
- Appendix II S1.tif
- Appendix II S2.tif
- Appendix II S3.tif
- Appendix II S4.tif
- Appendix II S5.tif
